# Supplementary material for: The genomic landscape of 2,023 colorectal cancers
Source: Nature. 2024 Aug 7;633(8028):127–36. doi: 10.1038/s41586-024-07747-9 (PMC11374690; doi:10.1038/s41586-024-07747-9)
Supplement: Supplementary file 4 — Supplementary Tables 1–38 – see the Supplementary Information guide for full descriptions. [file 41586_2024_7747_MOESM4_ESM.xlsx]

## Sheet: Contents
Supplementary Table No.	Title
1	Software and data used in this study
2	Quality control and exclusion of tumour samples from The 100,000 Genomes Project colorectal cancer domain
3	Small-scale (SBS, DBS and ID) mutational signatures: presence, activity and co-occurrence
4	Identified coding driver genes
5	Frequency of driver gene mutations and enrichment across CRC subtypes
6	Frequency of recurrent driver mutations across CRC subtypes
7	Indel hotspots at oligonucleotide repeats selected for detailed analysis of evidence to support driver status
8	Distribution of per-tumour driver mutation counts by CRC subtype
9	Driver genes reported in other studies of CRC and validation status in the IntOGen analyses of the four main CRC sub-types in this study
10	Hotspots of simple structural variants
11	Kinase gene fusions identified
12	Enrichment of complex SVs in primary MSS cancers with arm-level CNAs
13	Extrachromosomal DNA (ecDNA) detected across CRC subtypes and its contribution to common oncogene amplification
14	Associations of copy number signatures with MSS and MSI status
15	Arm-level copy number gains and deletions
16	Focal copy number gains (AMP) and deletions (DEL)
17	Comparison of focal copy number gains and deletions identified in 100KGP, PCAWG and TCGA
18	Second hits at driver genes in MSS and MSI cancers
19	ReactomeDB pathway annotation of the 196 driver genes in the analysis of the four main CRC subtypes
20	Genetic features targeted by an approved therapy
21	Genetic features for which compelling biological evidence supports prediction of response to a therapy
22	Coding driver mutations, with data on efficacy and selectivity from shinyDepMap and on druggability from canSAR
23	MSS cluster features
24	Clonal and subclonal driver mutations across CRC subtypes
25	Non-coding elements identified by OncodriveFML as significantly enriched for mutations of high functional impact
26	Testing for co-occurrence relationships between protein-coding and non-canonical splice region mutations in APC and SMAD4
27	Mitochondrial mutations
28	Numbers of microbial taxa identified
29	Microbiome genus-level clinicopathological correlations
30	Microbiome species-level clinicopathological correlations
31	Clinical data availability
32	Correlation of clinical variables with mutational burden and signature activities
33	Correlation of clinical variables with driver gene mutations
34	Correlation of clinical variables with recurrent copy number alterations
35	Full details of driver genes discovered in the four main sub-types and in the analysis of Primary MSS cancers by anatomical location
36	Candidate driver genes identified by separate of analysis of each of the four genomic cluster sub-groups of Primary MSS tumours
37	Variation of selected molecular variables (mutation burdens, mutation signatures, driver mutations and cluster groups) with (a) anatomical location and (b) age at sampling
38	Terminology used to describe different copy number states detected.
In 100kGP Research Environment	Genomic Data Table

## Sheet: ST1. Software+data
Supplementary Table 1. Software and data used in this study
Software	Version	URL
ActivePathways	1.1.0	https://cran.r-project.org/web/packages/ActivePathways/index.html
alleleCount-FixVAF	1	https://github.com/danchubb/alleleCount-FixVAF
AmpliconArchitect	1.2	https://github.com/virajbdeshpande/AmpliconArchitect
AmpliconClassifier	0.4.6	https://github.com/jluebeck/AmpliconClassifier
ANNOVAR	2018v16	https://annovar.openbioinformatics.org/en/latest/user-guide/download/
ape	5.5	https://cran.r-project.org/web/packages/ape/index.html
Battenberg	2.2.8	https://github.com/Wedge-Oxford/battenberg
bcftools	1.9	http://www.htslib.org/download/
bedops	2.4.39	https://github.com/bedops/bedops
bedtools	2.3.0	https://github.com/arq5x/bedtools2
bwa	0.7.17	https://github.com/lh3/bwa
cBase	1.0	http://genetics.bwh.harvard.edu/wiki/sunyaevlab/cbase
Ccube	1.0	https://github.com/keyuan/ccube
CleanCNA	0.1.0	https://github.com/afrangou/CleanCNA
ClusterSV	February 2019	https://github.com/cancerit/ClusterSV
CNAqc	1.0.0	https://github.com/caravagnalab/CNAqc
COSMIC	June 2022	https://cancer.sanger.ac.uk/signatures/
Delly	0.7.8	https://github.com/dellytools/delly/releases/download/v0.7.9/delly_v0.7.9_linux_x86_64bit
DISCOVER	0.9	https://github.com/NKI-CCB/DISCOVER
dNdSCV	0.1.0	https://github.com/im3sanger/dndscv
DPClust	2.2.8	https://github.com/Wedge-Oxford/dpclust
fastMitoCalc	1	https://lgsun.irp.nia.nih.gov/hsgu/software/mitoAnalyzer/index.html
GISTIC	2.0.2.3	https://github.com/broadinstitute/gistic2
GTAK Pathseq	4.0.4.0	https://github.com/broadinstitute/gatk/releases
hdp	0.1.5	https://github.com/nicolaroberts/hdp
HotMaps3D	1.1.3	https://github.com/KarchinLab/HotMAPS
HRDetect (from signature.tools.lib)	0.0.0.9000	https://github.com/Nik-Zainal-Group/signature.tools.lib
igraph	1.2.4.2	https://igraph.org/r/
IntOGen	February 2021	https://bitbucket.org/intogen/intogen-plus/src/master
Isaac	03.16.02.19	https://github.com/Illumina/Isaac3/releases/tag/iSAAC-03.16.02.19
LEfSe	Galaxy version 1.0	https://huttenhower.sph.harvard.edu/galaxy/
LOHHLA	1.0	https://bitbucket.org/mcgranahanlab/lohhla/src/master/
Lumpy	0.2.13	https://github.com/arq5x/lumpy-sv/releases/download/0.2.13/lumpy-sv-v0.2.13.tar.gz
Manta	0.28.0	https://github.com/Illumina/manta/releases/download/v0.28.0/manta-0.28.0.release_src.tar.bz2
MaAsLin2	0.99.2	https://huttenhower.sph.harvard.edu/maaslin
Mitoseek	1.3	https://github.com/riverlee/MitoSeek
MSINGS	1.0	https://bitbucket.org/uwlabmed/msings/src/master/
MutationTimeR	0.99.2	https://github.com/gerstung-lab/MutationTimeR
MuTect	1.16	https://software.broadinstitute.org/cancer/cga/mutect_download
MuTect2 (for mitochondrial analysis)	4.1.4.1	https://software.broadinstitute.org/cancer/cga/mutect_download
MutPanning	2	https://github.com/vanallenlab/MutPanningV2
NeoPredPipe	1.1	https://github.com/MathOnco/NeoPredPipe
NorthStar	2.6.53.23
OncodriveCLUSTL	1.1.3	https://bitbucket.org/bbglab/oncodriveclustl/src/master/
OncodriveFML	2.4.0	https://bitbucket.org/bbglab/oncodrivefml/src/master
PathSeq	2018	http://software.broadinstitute.org/pathseq/Downloads.html
PCAWG SV merge	2020	https://hub.docker.com/r/weischenfeldt/pcawg_sv_merge
POLYSOLVER	1.0	https://software.broadinstitute.org/cancer/cga/polysolver_download
R	3.4.0 and 4.0.3	https://cran.ma.imperial.ac.uk/
SHAPEIT2	2.r904	https://mathgen.stats.ox.ac.uk/genetics_software/shapeit/shapeit.html#download
SigProfilerExtractor	1.1.3	https://github.com/AlexandrovLab/SigProfilerExtractor/releases/tag/v1.1.3
SigProfilerMatrixGenerator	1.2	https://github.com/AlexandrovLab/SigProfilerMatrixGenerator
smRegions	1	https://bitbucket.org/bbglab/smregions/src/master/
Strelka	2.4.7	https://github.com/Illumina/strelka/releases/tag/v2.4.7
Strelka (for immune escape prediction)	2.9.9	https://github.com/Illumina/strelka/releases/tag/v2.9.9
TelomereCat	3.3.0	https://github.com/cancerit/telomerecat
TelomereHunter	1.1.0	https://pypi.org/project/telomerehunter/
trackViewer	3.19	https://github.com/jianhong/trackViewer
UTRannotator	2020	https://github.com/ImperialCardioGenetics/UTRannotator
VEP	108.1	https://www.ensembl.org/info/docs/tools/vep/script/vep_download.html
Vegan	2.5-7	https://CRAN.R-project.org/package=vegan
xTea	1.1	https://github.com/parklab/xTea
Data	Version	URL
CADD	1.6	https://cadd.gs.washington.edu
CancerMine	February 2021	http://bionlp.bcgsc.ca/cancermine/
COSMIC Cancer Gene Census	92	https://cancer.sanger.ac.uk/census
COSMIC Reference Mutational Signatures	3.2	https://cancer.sanger.ac.uk/signatures/
eHOMD	-	http://www.homd.org/
ENCODE	-	https://www.encodeproject.org
Ensembl	101	https://www.ensembl.org/index.html
GATK pathseq resource bundle	-	ftp://ftp.broadinstitute.org/bundle/beta/PathSeq/
GnomAD	2.1	https://gnomad.broadinstitute.org/downloads#v2-constraint
Homo sapiens GRCh38Decoy reference assembly	-	http://emea.support.illumina.com/sequencing/sequencing_software/igenome.html
IntOGen Gene Annotations	1 February 2020	https://www.intogen.org/download?file=IntOGen-Cohorts-20200201.zip
OncoKB	3.3	https://www.oncokb.org/
Protein Data Bank	March 2020	https://www.rcsb.org/#Category-download
ReplicationDomain	-	https://www2.replicationdomain.com
Segmental Duplication Database	-	https://humanparalogy.gs.washington.edu
UCSC Genome Browser	-	https://hgdownload.soe.ucsc.edu/downloads.html

## Sheet: ST2. QC and sample exclusions
Supplementary Table 2. Quality control and exclusion of tumour samples from The 100,000 Genomes Project colorectal cancer domain
A sample is removed during quality control if it fails at least one quality control filter.
VAF: variant allele frequency.
Tumour sample purity and sequencing data quality control
	Number of samples
Before tumour sample purity and sequencing data quality control	2492
Tumour sample cross-contamination >1%	8
Germline sample cross-contamination >1%	8
Median SNV VAF <0.1	263
Number of SNV <100	33
Artifactual mutational signature present	<5
After tumour sample purity and sequencing data quality control	2206
Clinical data quality control
	Number of samples
Before clinical data quality control	2206
Sex conflict	<5
Year of birth conflict	7
Uncertain whether primary tumour or metastases sampled	48
Tumour histology not found or found but conflicting	52
Tumour histology not adenocarcinoma	82
Duplicate primary or metastases sample	55
After clinical data quality control	2023

## Sheet: ST3. SBS, DBS & ID sigs
Supplementary Table 3. Small-scale (SBS, DBS and ID) mutational signatures: presence, activity and co-occurrence
(a) The frequencies and activities of each signature (presence or absence) in the full set of CRCs.
The frequencies in COSMIC v3 are shown for comparison. These are based on 841 CRC exomes (for SBS), 17 genomes (for dBS) and 127 genomes (for ID).
The signature activity (proportion of all SBS, DBS or ID mutations in any cancer) is summarised as the mean and variance across all cancers.
Frequencies and mean activities for patients without prior genotoxic therapy are also shown for comparison.
Type	ID	Proven or suggested cause	Frequency in this study	Mean activity in this study	Variance (activity) in this study	COSMIC v3 database frequency in CRC	Frequency in this study (no prior Rx)	Mean activity in this study (no prior Rx)
SBS	1	Clock	0.99	0.155	0.005	0.982164	0.9891	0.156
SBS	2	APOBEC	0.0816	0.003	0	0.0237812	0.0794	0.003
SBS	3	Defective HRR	0.0608	0.019	0.006	0.0059453	0.0513	0.018
SBS	4	Tobacco smoking	Not found			0	Not found	Not found
SBS	5	Clock	0.9926	0.368	0.016	0.879905	0.992	0.365
SBS	6	MMRd	Not found			0.00118906	Not found	Not found
SBS	7a	UV	0.001	0	0	0	0.0006	0.0001
SBS	7b	UV	0.0025	0	0	0	0.0017	0.0002
SBS	7c	UV	0.0089	0.001	0	0	0.0103	0.0011
SBS	7d	UV	Not found			0	Not found	Not found
SBS	8	Unknown	0.0914	0.023	0.006	0	0.0765	0.0186
SBS	9	PolEta	Not found			0.00475624	Not found	Not found
SBS	10a	POLE	0.0183	0.004	0.002	0.0285375	0.0194	0.0046
SBS	10b	POLE	0.0084	0.001	0	0.0416171	0.0007	0.0015
SBS	10c	POLD1	Not found			0	Not found	Not found
SBS	10d	POLD1	Not found			0	Not found	Not found
SBS	11	Temozolomide	Not found			0	Not found	Not found
SBS	12	Liver ca.	0.0025	0	0	0.0142687	0.0029	0.0005
SBS	13	APOBEC	0.0954	0.006	0	0.0142687	0.0919	0.0061
SBS	14	POLE+MMRd	Not found			0	Not found	Not found
SBS	15	MMRd	0.0677	0.014	0.004	0.0796671	0.072	0.0149
SBS	16		Not found			0	Not found	Not found
SBS	17a		0.1261	0.006	0	0.0118906	0.1188	0.0057
SBS	17b	5FU	0.2017	0.021	0.003	0.0225922	0.1925	0.0195
SBS	18	ROS	0.6836	0.166	0.017	0.0439952	0.6859	0.1677
SBS	19		Not found			0	Not found	Not found
SBS	20	POLD1+MMRd	0.0173	0.003	0	0.019025	0.0183	0.0029
SBS	21	MMRd	0.0203	0.003	0	0.00118906	0.0223	0.0033
SBS	22	Aristolochic acid	0.005	0	0	0	0.0006	0.0002
SBS	23		Not found			0	Not found	Not found
SBS	24	Aflatoxin	Not found			0	Not found	Not found
SBS	25	Hodgkin lymphoma	Not found			0	Not found	Not found
SBS	26	MMRd	0.0534	0.012	0.003	0.00356718	0.0588	0.0121
SBS	28	POLE	0.0094	0.002	0.001	0.0237812	0.0109	0.002
SBS	29	Tobacco chewing	Not found			0	Not found	Not found
SBS	30	NTHL1	Not found			0.0154578	Not found	Not found
SBS	31	Pt chemo	Not found			0	Not found	Not found
SBS	32	Azathioprine	0.0015	0	0	0	0.0017	0.003
SBS	33		Not found			0	Not found	Not found
SBS	34		0.0208	0.001	0	0	0.02	0.0014
SBS	35	Pt chemo	Not found			0	Not found	Not found
SBS	36	MUTYH	Not found			0	Not found	Not found
SBS	37		Not found			0.00832342	Not found	Not found
SBS	38	Melanoma	Not found			0	Not found	Not found
SBS	39		Not found			0	Not found	Not found
SBS	40		Not found			0.281807	Not found	Not found
SBS	41		Not found			0.00118906	Not found	Not found
SBS	42	Haloalkane exposure	Not found			0	Not found	Not found
SBS	44	MMRd	0.1513	0.055	0.018	0	0.1611	0.0551
SBS	50	Possible artefact	Not found	0	0	0	Not found	Not found
SBS	54	Possible artefact	Not found	0	0	0	Not found	Not found
SBS	56	Possible artefact	0.0222	0.002	0	0	0.0206	0.0018
SBS	57	Possible artefact	0.0598	0.012	0.002	0	0.0662	0.0119
SBS	60	Possible artefact	Not found	0	0	0	Not found	Not found
SBS	84	AID activity in lymphoid cells	0.001	0	0	0	0.0011	0.0003
SBS	85	AID activity in lymphoid cells	Not found			0	Not found	Not found
SBS	86	Treatment for ALL	0.003	0	0	0	0.0034	0.0005
SBS	87	Thiopurine therapy	Not found			0	Not found	Not found
SBS	88	Colibactin	0.0568	0.009	0.002	0	0.0548	0.0093
SBS	89	Normal colorectal epithelium	0.0143	0.005	0.002	0	0.016	0.0053
SBS	90	Duocarmycin therapy	Not found			0	Not found	Not found
SBS	91	Normal cells	Not found			0	Not found	Not found
SBS	92	Bladder ca.	Not found			0	Not found	Not found
SBS	93	Gastric ca.	0.3258	0.096	0.022	0	0.325	0.0959
SBS	94	Identified in CRC	0.0173	0.009	0.005	0	0.0166	0.0085
DBS	1	UV	Not found			0	Not found	Not found
DBS	2	Smoking	0.7024	0.246	0.053	0.647059	0.5922	0.243
DBS	3	POLE	0.0148	0.007	0.004	0.529412	0.0129	0.008
DBS	4	Unknown	0.6268	0.225	0.049	0.647059	0.5319	0.224
DBS	5	Pt chemo	0.134	0.039	0.014	0	0.0855	0.024
DBS	6		0.1349	0.044	0.015	0.235294	0.1191	0.044
DBS	7	MMRd	0.4508	0.189	0.054	0.294118	0.395	0.193
DBS	8	Hypermutated ?cause	0.1181	0.066	0.044	0.176471	0.1073	0.07
DBS	9		Not found			0.529412	Not found	Not found
DBS	10	MMRd	0.0124	0.005	0.002	0.235294	0.0119	0.005
DBS	11	APOBEC	0.127	0.041	0.015	0.0588235	0.1087	0.042
DBS	DINUCA	Possible artefact	0.1819	0.137	0.092		0.1681	0.148
ID	1	Replication slippage	0.9916	0.404	0.033	0.527559	0.8486	0.403
ID	2	Replication slippage	0.9995	0.492	0.042	0.992126	0.8651	0.4986
ID	3	Tobacco smoking	Not found			0	Not found	Not found
ID	4		0.002	0.001	0	0	0.0025	0.0011
ID	5	Clock	Not found			0.102362	Not found	Not found
ID	6	HRRd	0.01	0.003	0.001	0	0.0099	0.0037
ID	7	MMRd	Not found			0.488189	Not found	Not found
ID	8	Clock	0.02	0.004	0.001	0	0.0064	0.0016
ID	9		0.017	0.003	0.001	0	0.0114	0.0024
ID	10		0.017	0.004	0.001	0	0.0153	0.0038
ID	11		Not found			0	Not found	Not found
ID	12		Not found			0	Not found	Not found
ID	13	UV	Not found			0	Not found	Not found
ID	14		0.209	0.056	0.016	0.0787402	0.1775	0.0546
ID	15		Not found			0	Not found	Not found
ID	16		Not found			0	Not found	Not found
ID	17	TOP2A	Not found			0	Not found	Not found
ID	18	Colibactin	0.126	0.032	0.009	0	0.1053	0.0312
(b) Pearson's correlation coefficients for pairs of mutational signatures. (.cor), significance of the correlations (.pval), and Bonferroni adjusted p-values (.padj).
Signature	SBS1.cor	SBS1.pval	SBS1.padj	SBS2.cor	SBS2.pval	SBS2.padj	SBS3.cor	SBS3.pval	SBS3.padj	SBS5.cor	SBS5.pval	SBS5.padj	SBS7a.cor	SBS7a.pval	SBS7a.padj	SBS7b.cor	SBS7b.pval	SBS7b.padj	SBS7c.cor	SBS7c.pval	SBS7c.padj	SBS8.cor	SBS8.pval	SBS8.padj	SBS10a.cor	SBS10a.pval	SBS10a.padj	SBS10b.cor	SBS10b.pval	SBS10b.padj	SBS12.cor	SBS12.pval	SBS12.padj	SBS13.cor	SBS13.pval	SBS13.padj	SBS15.cor	SBS15.pval	SBS15.padj	SBS17a.cor	SBS17a.pval	SBS17a.padj	SBS17b.cor	SBS17b.pval	SBS17b.padj	SBS18.cor	SBS18.pval	SBS18.padj	SBS20.cor
SBS1	1	0	0	-0.0810129	0.000264778	0.29867	-0.0648476	0.00352319	1	0.415818	2.09e-85	2.35e-82	-0.00962616	0.665229	1	0.104882	2.27e-06	0.0025644	0.0122158	0.582924	1	-0.110432	6.39e-07	0.000720386	0.0654677	0.00321981	1	0.114779	2.26e-07	0.00025511	0.0328691	0.139444	1	-0.101721	4.56e-06	0.0051397	0.155922	1.77e-12	1.99e-09	0.0469026	0.0349074	1	0.0360152	0.10536	1	-0.252018	1.11e-30	1.26e-27	0.0908252
SBS2	-0.0810129	0.000264778	0.29867	1	0	0	0.0810673	0.00026226	0.29583	-0.0604332	0.00654885	1	0.0422513	0.0574277	1	-0.00484553	0.827579	1	0.0479364	0.0310853	1	0.054189	0.0147858	1	-0.0167372	0.451817	1	-0.0176242	0.428204	1	-0.00794255	0.721075	1	0.764888	0	0	-0.0344805	0.121056	1	-0.0280859	0.206694	1	-0.0245565	0.269602	1	-0.0400743	0.0715354	1	-0.0186017
SBS3	-0.0648476	0.00352319	1	0.0810673	0.00026226	0.29583	1	0	0	-0.0674474	0.00240366	1	-0.00562703	0.800317	1	-0.00480258	0.829083	1	-0.014147	0.524816	1	-0.032105	0.148882	1	-0.0165121	0.457924	1	-0.017468	0.432309	1	-0.00787215	0.723445	1	0.134615	1.21e-09	1.37e-06	-0.0341749	0.124389	1	-0.00760413	0.732493	1	0.0169516	0.446043	1	-0.0394757	0.0758776	1	-0.0184368
SBS5	0.415818	2.09e-85	2.35e-82	-0.0604332	0.00654885	1	-0.0674474	0.00240366	1	1	0	0	-0.00803139	0.718087	1	-0.011224	0.613886	1	-0.0203144	0.361124	1	-0.0662014	0.00289171	1	0.737099	0	0	0.727296	0	0	0.134972	1.1e-09	1.24e-06	-0.0754808	0.000679532	0.766512	0.207099	4.9e-21	5.53e-18	0.0688665	0.00194025	1	0.0798915	0.000322067	0.363292	-0.234215	1.31e-26	1.47e-23	0.196029
SBS7a	-0.00962616	0.665229	1	0.0422513	0.0574277	1	-0.00562703	0.800317	1	-0.00803139	0.718087	1	1	0	0	0.000241785	0.991329	1	-0.00182306	0.934689	1	-0.00768531	0.729749	1	-0.0021424	0.923282	1	-0.00225103	0.919405	1	-0.00101445	0.963629	1	0.0139418	0.530846	1	-0.00440397	0.843077	1	-0.00661244	0.766289	1	0.0167278	0.452071	1	0.00847823	0.703127	1	-0.00237587
SBS7b	0.104882	2.27e-06	0.0025644	-0.00484553	0.827579	1	-0.00480258	0.829083	1	-0.011224	0.613886	1	0.000241785	0.991329	1	1	0	0	-0.00155595	0.944241	1	-0.00412701	0.852829	1	0.0320727	0.149292	1	-0.00192121	0.931181	1	-0.000865817	0.968955	1	-0.00597556	0.788235	1	0.528458	6.4e-146	7.22e-143	-0.00521666	0.814604	1	-0.00620207	0.780409	1	-0.0215769	0.332051	1	-0.00202777
SBS7c	0.0122158	0.582924	1	0.0479364	0.0310853	1	-0.014147	0.524816	1	-0.0203144	0.361124	1	-0.00182306	0.934689	1	-0.00155595	0.944241	1	1	0	0	-0.0193217	0.38507	1	-0.00538623	0.808693	1	-0.00565933	0.799195	1	-0.00255044	0.908729	1	0.0423731	0.0567119	1	0.0195228	0.380143	1	-0.0166244	0.454871	1	-0.0147484	0.507346	1	-0.0330729	0.137006	1	0.0356494
SBS8	-0.110432	6.39e-07	0.000720386	0.054189	0.0147858	1	-0.032105	0.148882	1	-0.0662014	0.00289171	1	-0.00768531	0.729749	1	-0.00412701	0.852829	1	-0.0193217	0.38507	1	1	0	0	-0.0226171	0.309265	1	-0.0238575	0.283475	1	-0.0107517	0.628882	1	0.180586	2.73e-16	3.08e-13	-0.0466754	0.0357989	1	0.0747865	0.00076165	0.859141	0.0834499	0.000171533	0.193489	-0.20484	1.32e-20	1.49e-17	-0.0251807
SBS10a	0.0654677	0.00321981	1	-0.0167372	0.451817	1	-0.0165121	0.457924	1	0.737099	0	0	-0.0021424	0.923282	1	0.0320727	0.149292	1	-0.00538623	0.808693	1	-0.0226171	0.309265	1	1	0	0	0.840264	0	0	-0.00299719	0.89283	1	-0.020658	0.353057	1	0.00743166	0.738336	1	-0.0195365	0.37981	1	-0.0223705	0.31457	1	-0.0767745	0.000548023	0.61817	0.013257
SBS10b	0.114779	2.26e-07	0.00025511	-0.0176242	0.428204	1	-0.017468	0.432309	1	0.727296	0	0	-0.00225103	0.919405	1	-0.00192121	0.931181	1	-0.00565933	0.799195	1	-0.0238575	0.283475	1	0.840264	0	0	1	0	0	-0.00314916	0.887432	1	-0.0217344	0.328532	1	-0.0131515	0.554397	1	-0.020527	0.356119	1	-0.0237644	0.285358	1	-0.0806771	0.000280844	0.316793	-0.00737541
SBS12	0.0328691	0.139444	1	-0.00794255	0.721075	1	-0.00787215	0.723445	1	0.134972	1.1e-09	1.24e-06	-0.00101445	0.963629	1	-0.000865817	0.968955	1	-0.00255044	0.908729	1	-0.0107517	0.628882	1	-0.00299719	0.89283	1	-0.00314916	0.887432	1	1	0	0	-0.00979484	0.659728	1	-0.00616109	0.781823	1	-0.00925073	0.677535	1	0.00112044	0.959832	1	-0.0363581	0.102084	1	-0.00332381
SBS13	-0.101721	4.56e-06	0.0051397	0.764888	0	0	0.134615	1.21e-09	1.37e-06	-0.0754808	0.000679532	0.766512	0.0139418	0.530846	1	-0.00597556	0.788235	1	0.0423731	0.0567119	1	0.180586	2.73e-16	3.08e-13	-0.020658	0.353057	1	-0.0217344	0.328532	1	-0.00979484	0.659728	1	1	0	0	-0.0425217	0.0558489	1	-0.0349822	0.115735	1	-0.0216014	0.331501	1	-0.0613899	0.00574344	1	-0.0229398
SBS15	0.155922	1.77e-12	1.99e-09	-0.0344805	0.121056	1	-0.0341749	0.124389	1	0.207099	4.9e-21	5.53e-18	-0.00440397	0.843077	1	0.528458	6.4e-146	7.22e-143	0.0195228	0.380143	1	-0.0466754	0.0357989	1	0.00743166	0.738336	1	-0.0131515	0.554397	1	-0.00616109	0.781823	1	-0.0425217	0.0558489	1	1	0	0	0.0238581	0.283462	1	0.0834108	0.000172747	0.194859	-0.145155	5.4e-11	6.09e-08	0.160646
SBS17a	0.0469026	0.0349074	1	-0.0280859	0.206694	1	-0.00760413	0.732493	1	0.0688665	0.00194025	1	-0.00661244	0.766289	1	-0.00521666	0.814604	1	-0.0166244	0.454871	1	0.0747865	0.00076165	0.859141	-0.0195365	0.37981	1	-0.020527	0.356119	1	-0.00925073	0.677535	1	-0.0349822	0.115735	1	0.0238581	0.283462	1	1	0	0	0.866113	0	0	-0.0996555	7.1e-06	0.0080079	0.0510311
SBS17b	0.0360152	0.10536	1	-0.0245565	0.269602	1	0.0169516	0.446043	1	0.0798915	0.000322067	0.363292	0.0167278	0.452071	1	-0.00620207	0.780409	1	-0.0147484	0.507346	1	0.0834499	0.000171533	0.193489	-0.0223705	0.31457	1	-0.0237644	0.285358	1	0.00112044	0.959832	1	-0.0216014	0.331501	1	0.0834108	0.000172747	0.194859	0.866113	0	0	1	0	0	-0.112725	3.71e-07	0.00041867	0.0672846
SBS18	-0.252018	1.11e-30	1.26e-27	-0.0400743	0.0715354	1	-0.0394757	0.0758776	1	-0.234215	1.31e-26	1.47e-23	0.00847823	0.703127	1	-0.0215769	0.332051	1	-0.0330729	0.137006	1	-0.20484	1.32e-20	1.49e-17	-0.0767745	0.000548023	0.61817	-0.0806771	0.000280844	0.316793	-0.0363581	0.102084	1	-0.0613899	0.00574344	1	-0.145155	5.4e-11	6.09e-08	-0.0996555	7.1e-06	0.0080079	-0.112725	3.71e-07	0.00041867	1	0	0	-0.053768
SBS20	0.0908252	4.29e-05	0.0484397	-0.0186017	0.403033	1	-0.0184368	0.407215	1	0.196029	5.69e-19	6.42e-16	-0.00237587	0.914951	1	-0.00202777	0.927375	1	0.0356494	0.108946	1	-0.0251807	0.257614	1	0.013257	0.551222	1	-0.00737541	0.740245	1	-0.00332381	0.881233	1	-0.0229398	0.30241	1	0.160646	3.64e-13	4.11e-10	0.0510311	0.0217135	1	0.0672846	0.00246283	1	-0.053768	0.0155795	1	1
SBS21	0.1514	7.65e-12	8.63e-09	-0.0208519	0.348557	1	-0.020667	0.352847	1	0.263792	1.49e-33	1.68e-30	-0.00266327	0.90471	1	-0.00227306	0.918619	1	-0.00669576	0.763431	1	-0.0271363	0.222465	1	-0.00786863	0.723564	1	-0.00826759	0.710165	1	0.721962	0	0	-0.0257147	0.247654	1	0.0488333	0.0280657	1	-0.00259174	0.907257	1	0.0152892	0.4919	1	-0.0954521	1.7e-05	0.0192322	0.0558134
SBS22	-0.00428166	0.847381	1	-0.00468864	0.833078	1	-0.00464708	0.834536	1	-0.00610763	0.783669	1	-0.00059885	0.978525	1	-0.000511109	0.981671	1	-0.00150558	0.946044	1	0.0764295	0.000580564	0.654876	-0.0017693	0.936611	1	-0.00185901	0.933404	1	-0.000837783	0.96996	1	-0.00578208	0.794936	1	-0.00363701	0.870137	1	-0.00546088	0.806094	1	-0.00632215	0.77627	1	-0.0214629	0.334612	1	-0.00196211
SBS26	0.186136	3.16e-17	3.56e-14	-0.022853	0.304244	1	-0.0226504	0.308551	1	0.128862	6.01e-09	6.77e-06	-0.00291886	0.895615	1	-0.0024912	0.91084	1	0.0630463	0.00455749	1	-0.0309356	0.16426	1	-0.00862378	0.698278	1	-0.00906103	0.683787	1	-0.00408345	0.854365	1	-0.0281826	0.205135	1	0.0870435	8.85e-05	0.0998647	0.0165209	0.457685	1	0.0468788	0.035	1	-0.0729061	0.00103258	1	0.0867493
SBS28	0.0795938	0.000339116	0.382522	-0.0166012	0.455502	1	-0.016454	0.459508	1	0.77958	0	0	-0.00212036	0.924068	1	-0.00180969	0.935167	1	-0.00533082	0.810623	1	-0.0224475	0.312906	1	0.953126	0	0	0.878392	0	0	-0.00296635	0.893926	1	-0.0204727	0.357392	1	-0.0128776	0.562674	1	-0.0192611	0.386564	1	-0.0223142	0.315789	1	-0.075944	0.000629401	0.709964	-0.00694729
SBS32	0.0459399	0.03882	1	-0.00548855	0.805131	1	-0.0054399	0.806824	1	0.123745	2.35e-08	2.65e-05	-0.000701017	0.974862	1	-0.000598307	0.978544	1	-0.00176243	0.936856	1	-0.00742973	0.738402	1	0.0238252	0.284128	1	-0.00217617	0.922076	1	-0.000980714	0.964838	1	-0.00676854	0.760938	1	0.0696249	0.0017277	1	-0.00639254	0.773846	1	-0.00740075	0.739385	1	-0.0251246	0.258676	1	0.750272
SBS34	-0.0520755	0.019161	1	-0.0169891	0.445036	1	-0.0201287	0.365531	1	0.00262026	0.906241	1	-0.00270347	0.903278	1	-0.00230737	0.917394	1	-0.000722766	0.974083	1	-0.0286528	0.197675	1	-0.00663937	0.765365	1	-0.00839239	0.705992	1	0.0473639	0.0331549	1	-0.0230184	0.300755	1	0.0572132	0.0100577	1	-0.0234149	0.292505	1	-0.0147502	0.507293	1	-0.0629698	0.00460699	1	0.00609352
SBS44	0.636404	3.86e-230	4.36e-227	-0.0621188	0.00519096	1	-0.0615682	0.0056036	1	0.292702	2.97e-41	3.35e-38	-0.00793403	0.721361	1	0.638271	6.71e-232	7.57e-229	0.0155501	0.48454	1	-0.0840614	0.00015355	0.173204	-0.0015774	0.943474	1	-0.0246296	0.268178	1	0.0299664	0.177887	1	-0.0766056	0.000563739	0.635897	0.429983	7.96e-92	8.98e-89	0.0515443	0.0204246	1	0.0544955	0.0142304	1	-0.245869	3.09e-29	3.48e-26	-0.018403
SBS84	-0.00663776	0.76542	1	-0.00520552	0.814993	1	-0.00515939	0.816603	1	-0.0117605	0.597048	1	-0.000664868	0.976158	1	-0.000567454	0.979651	1	-0.00167155	0.940106	1	-0.0070466	0.751434	1	-0.00196435	0.92964	1	-0.00206395	0.926083	1	-0.000930142	0.96665	1	-0.00641951	0.772918	1	-0.00403796	0.85597	1	-0.0060629	0.785215	1	-0.00701911	0.752372	1	-0.0220761	0.320982	1	-0.00217842
SBS86	-0.0258801	0.244624	1	0.0200436	0.367561	1	-0.0108381	0.626127	1	-0.0164536	0.45952	1	-0.00139665	0.949942	1	-0.00119202	0.957269	1	-0.00351134	0.874587	1	0.161328	2.89e-13	3.26e-10	-0.00412641	0.85285	1	-0.00433563	0.845481	1	-0.0019539	0.930013	1	0.14526	5.23e-11	5.9e-08	-0.00848234	0.70299	1	0.00865938	0.697094	1	0.0121406	0.585246	1	0.00713765	0.748331	1	-0.00457609
SBS88	-0.0739898	0.000867202	0.978204	-0.0198153	0.373046	1	0.0557413	0.0121582	1	-0.0673563	0.0024366	1	-0.00554137	0.803294	1	-0.00384527	0.862773	1	-0.0139316	0.531146	1	-0.0219154	0.324518	1	-0.016372	0.461749	1	-0.0172021	0.439351	1	-0.00775231	0.727486	1	-0.0347315	0.11837	1	-0.0336546	0.130228	1	-0.040888	0.0659615	1	-0.048442	0.0293504	1	-0.00787357	0.723397	1	-0.0181561
SBS89	-0.0170331	0.44386	1	-0.00230657	0.917423	1	0.0547382	0.0138038	1	-0.0281116	0.206278	1	-0.00284827	0.898125	1	-0.00243096	0.912987	1	-0.00716088	0.747539	1	-0.0301875	0.174707	1	-0.00841522	0.705229	1	-0.0088419	0.691035	1	-0.0039847	0.857849	1	-0.0265891	0.231935	1	-0.0172985	0.436789	1	-0.00131553	0.952846	1	-0.00854302	0.700967	1	-0.0136108	0.540647	1	-0.00933228
SBS93	-0.201188	6.42e-20	7.25e-17	0.127723	8.18e-09	9.22e-06	0.0180771	0.416428	1	-0.131719	2.74e-09	3.09e-06	-0.013354	0.548313	1	-0.0113974	0.608419	1	0.00890333	0.689	1	0.159036	6.27e-13	7.07e-10	-0.0393981	0.0764561	1	-0.0414549	0.062294	1	0.00931083	0.675559	1	0.271127	2.02e-35	2.28e-32	-0.0811034	0.000260598	0.293955	0.00604529	0.785823	1	0.0108947	0.624324	1	0.0664544	0.00278586	1	-0.043754
SBS94	-0.0493555	0.0264269	1	-0.0119682	0.590583	1	-0.0142723	0.521151	1	-0.033963	0.126742	1	-0.00271961	0.902704	1	-0.00232115	0.916903	1	-0.00683742	0.758581	1	-0.0142631	0.52142	1	-0.00777453	0.726737	1	-0.0084425	0.704319	1	-0.00380471	0.864206	1	-0.0123445	0.578958	1	-0.0165171	0.457788	1	-0.0195982	0.378305	1	0.0271123	0.222874	1	-0.0716314	0.00126426	1	-0.00891073
DBS2	-0.192539	2.4e-18	2.71e-15	0.0372325	0.0940948	1	0.248622	7.06e-30	7.97e-27	-0.13486	1.13e-09	1.28e-06	-0.0120945	0.586672	1	-0.0123313	0.579365	1	-0.033632	0.130487	1	0.341518	1.95e-56	2.19e-53	-0.0485397	0.0290252	1	-0.0517273	0.0199814	1	-0.0146106	0.51132	1	0.0865632	9.69e-05	0.109256	-0.0909894	4.16e-05	0.046911	0.0381303	0.0864223	1	0.0592878	0.00764558	1	0.141019	1.88e-10	2.12e-07	-0.0476092
DBS3	0.0551111	0.0131704	1	-0.0133785	0.547579	1	-0.0117965	0.595925	1	0.714564	6.28457291959435e-316	7.08899825330243e-313	-0.00170875	0.938776	1	-0.00145839	0.947732	1	-0.004296	0.846876	1	-0.0181102	0.415576	1	0.904887	0	0	0.660173	1.7e-253	1.92e-250	-0.00239052	0.914429	1	-0.0164985	0.458294	1	-0.0090996	0.682514	1	-0.00797093	0.72012	1	-0.00896678	0.686901	1	-0.058983	0.00796391	1	-0.00347234
DBS4	-0.261327	6.11e-33	6.9e-30	0.0803268	0.000298576	0.336794	0.316404	2.85e-48	3.21e-45	-0.193991	1.32e-18	1.49e-15	-0.0160111	0.471681	1	-0.0182245	0.412639	1	-0.0369851	0.096303	1	0.38904	4.34e-74	4.89e-71	-0.0630479	0.00455649	1	-0.0662993	0.00285034	1	-0.0148869	0.503367	1	0.151661	7.04e-12	7.94e-09	-0.130157	4.21e-09	4.75e-06	0.0447272	0.0442735	1	0.0510022	0.0217882	1	0.209379	1.78e-21	2.01e-18	-0.0705193
DBS5	-0.0527974	0.0175537	1	0.00356803	0.872579	1	-0.00259633	0.907094	1	-0.0366823	0.0990612	1	-0.000310329	0.98887	1	0.00133813	0.952037	1	-0.0121205	0.585866	1	0.351038	9.76e-60	1.1e-56	-0.0137357	0.536938	1	-0.0155063	0.485771	1	-0.0069881	0.753431	1	0.0187798	0.398542	1	-0.030337	0.17258	1	0.0443225	0.0462313	1	0.044975	0.0431095	1	0.000858256	0.969226	1	-0.00481463
DBS6	-0.099859	6.8e-06	0.00766836	0.0729745	0.00102133	1	0.12957	4.95e-09	5.58e-06	-0.0727427	0.00105991	1	-0.00229566	0.917812	1	-0.00693414	0.755274	1	-0.0124105	0.576931	1	0.201853	4.83e-20	5.45e-17	-0.0250478	0.260134	1	-0.0263788	0.235649	1	-0.0118879	0.593079	1	0.0991796	7.85e-06	0.00885858	-0.0516082	0.0202688	1	-0.007989	0.719512	1	-0.00494896	0.823958	1	0.107489	1.26e-06	0.00142337	-0.0278418
DBS7	0.470243	7.98e-112	9e-109	0.00146031	0.947664	1	-0.0479505	0.0310358	1	0.265168	6.71e-34	7.56e-31	-0.0121107	0.586168	1	-0.0103052	0.6432	1	0.191879	3.15e-18	3.55e-15	-0.00627229	0.777988	1	-0.0357511	0.107939	1	-0.0375954	0.0909304	1	0.118065	1.01e-07	0.000113476	0.0289552	0.192982	1	0.167135	3.85e-14	4.34e-11	0.0597888	0.00714707	1	0.0797756	0.00032861	0.370672	-0.216674	6.41e-23	7.23e-20	0.0951795
DBS8	0.210027	1.33e-21	1.5e-18	-0.0334302	0.132811	1	0.0158876	0.475108	1	0.144886	5.86e-11	6.61e-08	-0.00568776	0.798208	1	-0.00485441	0.827268	1	-0.0140364	0.528061	1	-0.0548015	0.0136944	1	-0.0138406	0.533835	1	-0.0106979	0.630598	1	0.0343321	0.122666	1	-0.0505639	0.022948	1	0.032486	0.144118	1	0.0439491	0.0481019	1	0.050143	0.0241118	1	-0.0914182	3.82e-05	0.0431335	-0.00990591
DBS10	0.183063	1.05e-16	1.19e-13	-0.0150225	0.499486	1	-0.0150506	0.498685	1	0.466303	9.55e-110	1.08e-106	-0.0019395	0.930528	1	0.577567	2.41e-180	2.72e-177	-0.00487613	0.826508	1	-0.0205558	0.355444	1	0.477981	5.51e-116	6.22e-113	0.71205	1.010759638715e-312	0	-0.00271334	0.902927	1	-0.0185234	0.405016	1	0.383175	9.53e-72	1.08e-68	-0.0176862	0.42658	1	-0.0204756	0.357325	1	-0.0691098	0.00186958	1	0.0271722
DBS11	0.072846	0.00104257	1	0.0619493	0.005315	1	0.0121728	0.584251	1	-0.0118301	0.594876	1	0.0143291	0.519494	1	0.84351	0	0	-0.011484	0.6057	1	0.00640799	0.773315	1	0.019647	0.377118	1	-0.0141798	0.523855	1	-0.0063903	0.773924	1	0.0500704	0.0243174	1	0.435753	1.58e-94	1.78e-91	-0.0341493	0.124671	1	-0.034608	0.119685	1	-0.0107777	0.628052	1	0.113102
ID1	0.602245	5.74e-200	6.48e-197	-0.0857479	0.000112702	0.127128	-0.0819473	0.000224486	0.25322	0.445596	2.91e-99	3.28e-96	-0.0110742	0.618626	1	0.236586	3.92e-27	4.42e-24	0.108899	9.13e-07	0.00102939	-0.11452	2.41e-07	0.000271689	0.0672186	0.0024872	1	0.0569933	0.0103493	1	0.0733069	0.000968289	1	-0.107215	1.34e-06	0.001515	0.46946	2.08e-111	2.34e-108	0.0696341	0.00172526	1	0.0841893	0.000150018	0.169221	-0.310313	2.09e-46	2.36e-43	0.202982
ID2	0.697202	1.8e-294	2.04e-291	-0.0923773	3.16e-05	0.035701	-0.0910014	4.15e-05	0.0468015	0.451087	5.67e-102	6.39e-99	-0.0117946	0.595984	1	0.0966417	1.34e-05	0.0150623	0.0665685	0.00273927	1	-0.124873	1.75e-08	1.97e-05	-0.0225886	0.309875	1	-0.0290221	0.191955	1	0.0940432	2.27e-05	0.025594	-0.114045	2.7e-07	0.000304847	0.404543	1.63e-80	1.84e-77	0.125383	1.53e-08	1.72e-05	0.15774	9.67e-13	1.09e-09	-0.346757	3.07e-58	3.46e-55	0.169154
ID4	-0.0174437	0.43295	1	-0.00963498	0.664941	1	-0.00954958	0.667732	1	-0.0154716	0.486748	1	-0.00123061	0.955887	1	-0.00105031	0.962345	1	-0.0030939	0.889394	1	-0.0130427	0.557679	1	-0.00363584	0.870179	1	-0.00382019	0.863659	1	-0.00172161	0.938316	1	-0.011882	0.593264	1	-0.00747392	0.736903	1	-0.0112219	0.613952	1	-0.0129918	0.559217	1	-0.00766461	0.730448	1	-0.00403206
ID6	-0.0253116	0.255146	1	0.00849765	0.702479	1	0.40237	1.36e-79	1.53e-76	-0.0213296	0.337622	1	-0.00235829	0.915578	1	-0.00201276	0.927911	1	-0.005929	0.789846	1	0.0486016	0.0288206	1	-0.00696755	0.754132	1	-0.00732083	0.742099	1	-0.00329921	0.882106	1	0.0269211	0.226156	1	-0.0143227	0.519682	1	-0.0194554	0.381789	1	-0.0161385	0.468162	1	0.00603921	0.786034	1	-0.00772685
ID8	-0.0465453	0.0363186	1	0.0222171	0.317901	1	0.141284	1.74e-10	1.96e-07	-0.0303887	0.171848	1	-0.00330437	0.881923	1	-0.00282022	0.899123	1	-0.00830755	0.708828	1	0.0926826	2.98e-05	0.0336026	-0.00976275	0.660773	1	-0.0102577	0.644729	1	-0.00462277	0.835389	1	0.0202009	0.363813	1	-0.0200685	0.366966	1	0.0198902	0.371241	1	0.034482	0.121039	1	-0.0444896	0.0454142	1	-0.0108267
ID9	-0.0446375	0.0447015	1	-0.0024269	0.913132	1	0.0054435	0.806699	1	-0.0260235	0.242019	1	-0.0028281	0.898843	1	0.00175396	0.937159	1	-0.00711017	0.749267	1	0.302877	3.47e-44	3.91e-41	-0.00833603	0.707876	1	-0.00877928	0.693112	1	-0.00395648	0.858845	1	0.0184327	0.407319	1	-0.017176	0.440045	1	0.044784	0.0440043	1	0.0483359	0.0297075	1	0.0013098	0.953051	1	-0.00926619
ID10	-0.0451351	0.042371	1	0.00300506	0.89255	1	-0.00839188	0.706009	1	-0.0273676	0.218547	1	0.0101959	0.646725	1	-0.00222422	0.920361	1	0.000585042	0.97902	1	0.0690432	0.0018887	1	-0.00834614	0.707537	1	-0.00879788	0.692494	1	-0.00396486	0.858549	1	0.0297748	0.180677	1	-0.0172124	0.439076	1	0.00955763	0.667469	1	0.0176691	0.427028	1	0.0453646	0.0413315	1	-0.00928582
ID14	-0.158471	7.58e-13	8.55e-10	0.150946	8.84e-12	9.98e-09	0.0665163	0.00276051	1	-0.102701	3.68e-06	0.00415193	-0.0102432	0.645199	1	-0.00874239	0.694336	1	0.0227001	0.307491	1	0.186778	2.45e-17	2.76e-14	-0.0302176	0.174277	1	-0.0317979	0.15281	1	-0.0143301	0.519466	1	0.324634	7.3e-51	8.23e-48	-0.0622102	0.00512519	1	0.0215339	0.333014	1	0.0337644	0.128979	1	0.0367622	0.0983268	1	-0.0335614
ID18	-0.0943606	2.13e-05	0.0240068	-0.0147169	0.508253	1	0.0264026	0.235226	1	0.127249	9.29e-09	1.05e-05	-0.00637592	0.774418	1	-0.00465032	0.834423	1	-0.00478966	0.829536	1	0.0567884	0.010628	1	0.170697	1.08e-14	1.22e-11	0.151651	7.06e-12	7.97e-09	-0.00891984	0.688454	1	-0.022265	0.316857	1	-0.0387231	0.0816387	1	-0.0244666	0.271359	1	-0.0187903	0.398278	1	-0.071675	0.00125561	1	-0.0208905
[truncated: 95 more columns]

## Sheet: ST4. 193 SNV drivers annotated
Supplementary Table 4. Identified coding driver genes from analysis of MSS, MSI, POL and Metastasis sub-groups.
The results of previous other driver gene detection studies or database entires are shown. The driver gene identification programs within IntOGen that resulted in assignment of driver status are also shown.
CGC: Cancer Gene Census; ONC: oncogenic/pathogenic variant; VUS: variant of unknown significance. N. Carriers VUS indicates tumours containing 0 ONC and 1+ VUS mutation in the given gene.
Note that many of these putative drivers have several functions and/or their roles are incompletely determined. The functional role should be interpreted cautiously.
Gene		Cohorts in which IntOGen identified gene as driver				Previously reported as CRC driver or pan-cancer/non-CRC driver?																				IntOGen results												Mutation information
																										Primary MSS			Primary MSI			Primary POL			Metastases MSS			Primary MSS
	Putative functional role		CRC driver any prior study	Pan-cancer/non-CRC driver in IntOGen	Pan-cancer/non-CRC driver any prior study	CRC driver in Liu (2018, Cancer Cell)	CRC driver in IntOGen	CRC driver in Bailey (2018, Cell)	CRC driver in Martincorena (2017, Cell)	MSS CRC driver in Giannakis (2016, Cell Rep)	MSI CRC driver in Giannakis (2016, Cell Rep)	MSS CRC driver in Grasso (2018, Can Disc)	MSI CRC driver in Grasso (2018, Can Disc)	CRC driver in Seshagiri (2012, Nature)	MSS CRC driver in TCGA (2012, Nature)	MSI CRC driver in TCGA (2012, Nature)	CRC driver in Lawrence (2014, Nature)	CRC driver in IntOGen	Pan-GI driver in Liu (2018, Cancer Cell)	Pan-cancer/non-CRC driver in IntOGen	Pan-cancer/non-CRC driver in Bailey (2018, Cell)	Pan-cancer/non-CRC driver in Martincorena (2017, Cell)	In COSMIC CGC	Pan-cancer/non-CRC driver in IntOGen	In which IntOGen cohort	Significant bidders	Stouffer Q-value	Stouffer Q-value CGC	Significant bidders	Stouffer Q-value	Stouffer Q-value CGC	Significant bidders	Stouffer Q-value	Stouffer Q-value CGC	Significant bidders	Stouffer Q-value	Stouffer Q-value CGC	N. carriers non-synonymous ONC	N. carriers non-synonymous VUS	Recurrent mutations	N. mutations non-synonymous ONC	N. mutations non-synonymous VUS	N. mutations SNV ONC	N. mutations SNV VUS	N. mutations indel ONC	N. mutations indel VUS	N. mutations missense ONC	N. mutations missense VUS	N. mutations splice ONC
ACVR1B	BMP/TGF-beta signalling	PRIMARY_MSI	YES	NO	YES	YES	NO	NO	NO	NO	NO	NO	NO	NO	YES	NO	YES	NO	NO	NO	YES	YES	NO	NO	NONE	NA	NA	NA	oncodrivefml,dndscv,smregions,cbase,hotmaps	3.79e-20	NA	NA	NA	NA	NA	NA	NA	6	10	p.Arg205Ter (1);p.Arg525His (1)	6	14	3	14	3	0	1	14	0
ACVR2A	BMP/TGF-beta signalling	PRIMARY_MSS;PRIMARY_POL	YES	YES	YES	YES	YES	YES	NO	YES	NO	YES	YES	NO	NO	YES	NO	YES	NO	YES	YES	YES	YES	YES	ICGC_WXS_COCA_CN_WXS_VARSCAN;TCGA_WXS_COADREAD;ICGC_WXS_LICA_FR_WXS;ICGC_WXS_LINC_JP_WXS;TCGA_WXS_LIHC;ICGC_WXS_PACA_AU_WXS;ICGC_WGS_PACA_CA_WGS;PCAWG_WGS_PANC_ADENOCA;OTHER_WXS_SCC_NATCOM2018;TCGA_WXS_STAD;TCGA_WXS_UCEC	oncodrivefml,dndscv,cbase,mutpanning	8.81e-29	4.4e-30	NA	NA	NA	combination	0.038819	0.026637	NA	NA	NA	44	18	p.Lys437ArgfsTer5 (4);p.Asp96ThrfsTer54 (1);p.Lys437GlufsTer19 (5);p.Val433del (5);p.Asp96ArgfsTer4 (2);p.Arg255Ter (3);p.Arg400His (2);p.Arg438GlufsTer19 (6);c.373+1G>A (2)	47	32	21	25	26	7	2	25	9
AKAP9	Cell cycle	PRIMARY_MSS;PRIMARY_MSI;PRIMARY_POL	NO	NO	YES	NO	NO	NO	NO	NO	NO	NO	NO	NO	NO	NO	NO	NO	NO	NO	NO	NO	YES	NO	NONE	cbase	1.42e-05	1.26e-06	hotmaps	8.21e-06	1.86e-06	cbase	0.009103	0.005225	NA	NA	NA	9	33	p.Arg649Ter (1);p.Ala2159Val (2)	9	36	7	35	2	1	2	35	0
AKT1	PI3K signalling	PRIMARY_MSS;PRIMARY_MSI	NO	YES	YES	NO	NO	NO	NO	NO	NO	NO	NO	NO	NO	NO	NO	NO	NO	YES	YES	NO	YES	YES	CBIOP_WXS_ACY_2019;PEDCBIOP_WXS_BALL-REL;ICGC_WXS_BRCA_KR;ICGC_WXS_BRCA_UK;ICGC_WGS_BRCA_EU;PCAWG_WGS_BREAST_ADENOCA;TCGA_WXS_BRCA;HARTWIG_BREAST;TCGA_WXS_CESC;HARTWIG_BONESOFT_TISSUE;CBIOP_WXS_PRAD_MSKCC_DCFI_2018_MET;CBIOP_WXS_PRAD_SU2C_2019;TCGA_WXS_PRAD;HARTWIG_PROSTATE;TCGA_WXS_THCA;PCAWG_WGS_UTERUS_ADENOCA;TCGA_WXS_UCEC	oncodriveclustl,smregions,mutpanning,hotmaps	1.34e-13	6.92e-15	hotmaps	6.87e-06	1.61e-06	NA	NA	NA	NA	NA	NA	17	3	p.Glu17Lys (13)	17	3	17	2	0	1	17	2	0
ALK	MAPK signalling	PRIMARY_MSS	NO	YES	YES	NO	NO	NO	NO	NO	NO	NO	NO	NO	NO	NO	NO	NO	NO	YES	YES	NO	YES	YES	PCAWG_WGS_BREAST_ADENOCA;HARTWIG_LIVER;OTHER_WXS_NBL_SCIENCE_COLOGNE_2018;PEDCBIOP_WXS_NBL_UCOLOGNE_2015;TARGET_WGS_NBL_US;R_NB;D_NB;HARTWIG_LUNG_NON_SMALL_CELL;HARTWIG_PROSTATE;CBIOP_WXS_SCLC_UCOLOGNE_2015	combination	0.302925	0.204297	NA	NA	NA	NA	NA	NA	NA	NA	NA	8	45	p.Arg291Cys (1);p.Arg551Gln (2);p.Ser350Leu (2)	8	45	8	43	0	2	8	39	0
AMER1	Wnt signalling	PRIMARY_MSS;METASTASES_MSS	YES	YES	YES	NO	YES	YES	YES	NO	NO	NO	NO	NO	NO	NO	NO	YES	NO	YES	YES	YES	YES	YES	ICGC_WXS_COCA_CN_WXS_CASPOINT;ICGC_WXS_COCA_CN_WXS_TORRENT;PCAWG_WGS_COLORECT_ADENOCA;TCGA_WXS_COADREAD;HARTWIG_COLONRECTUM;TARGET_WGS_WT_US	oncodrivefml,oncodriveclustl,dndscv,smregions,cbase,mutpanning	4.2e-40	1.79e-41	NA	NA	NA	NA	NA	NA	dndscv,cbase,mutpanning	2.66e-12	5.17e-13	70	8	p.Arg626Ter (3);p.Arg497Ter (10);p.Arg641Ter (2);p.Arg631Ter (6);p.Arg531Ter (7);p.Arg358Ter (9);p.Arg353Ter (7)	70	10	62	10	8	0	0	10	1
ANK1	Cell adhesion	METASTASES_MSS	YES	YES	NO	NO	NONE	NO	NO	NO	NO	NO	NO	NO	NO	NO	NO	NO	NO	NO	NO	NO	YES	YES	CBIOP_WXS_PRAD_MSKCC_DCFI_2018_MET; CBIOP_WXS_PRAD_MSKCC_DCFI_2018_PRY; CPTAC_WXS_COAD_2020; PCAWG_WGS_BILIARY_ADENOCA	NA	NA	NA	NA	NA	NA	NA	NA	NA	combination	0.0198271	0.0122512	4	54	p.Ala1503Thr (1);p.Arg39Ter (1);p.Val1141Ile (3)	4	57	4	55	0	2	4	50	0
ANKRD11	Chromatin	PRIMARY_MSI	NO	NO	NO	NO	NO	NO	NO	NO	NO	NO	NO	NO	NO	NO	NO	NO	NO	NO	NO	NO	NO	NO	NONE	NA	NA	NA	cbase,hotmaps	0.000297	NA	NA	NA	NA	NA	NA	NA	6	34	p.Asp1104ArgfsTer2 (1)	6	35	0	35	6	0	0	35	0
ANKRD28	Chromatin	PRIMARY_MSI	NO	NO	NO	NO	NO	NO	NO	NO	NO	NO	NO	NO	NO	NO	NO	NO	NO	NO	NO	NO	NO	NO	NONE	NA	NA	NA	smregions,hotmaps	2.02e-09	NA	NA	NA	NA	NA	NA	NA	0	7		0	7	0	6	0	1	0	6	0
ANO2	Ion channels	PRIMARY_POL	NO	NO	NO	NO	NONE	NO	NO	NO	NO	NO	NO	NO	NO	NO	NO	NO	NO	NO	NO	NO	NO	NO		NA	NA	NA	NA	NA	NA	oncodrivefml,cbase	0.00126592		NA	NA	NA	8	15	p.Arg902His (2);p.Val913Met (1);p.Ser892Leu (1);p.Arg775Trp (1)	8	15	8	15	0	0	5	15	2
APC	Wnt signalling	PRIMARY_MSS;PRIMARY_MSI;PRIMARY_POL;METASTASES_MSS	YES	YES	YES	YES	YES	YES	YES	YES	YES	YES	YES	YES	YES	YES	YES	YES	YES	YES	YES	YES	YES	YES	HARTWIG_ANUS;HARTWIG_SMALL_INTESTINE;ICGC_WXS_BTCA_JP;CBIOP_WXS_SKCM_BROAD;ICGC_WGS_COCA_CN_WGS;ICGC_WXS_COCA_CN_WXS_VARSCAN;ICGC_WXS_COCA_CN_WXS_CASPOINT;ICGC_WXS_COCA_CN_WXS_TORRENT;PCAWG_WGS_COLORECT_ADENOCA;TCGA_WXS_COADREAD;HARTWIG_COLONRECTUM;ICGC_WGS_ESAD_UK;HARTWIG_ESOPHAGUS;PCAWG_WGS_LIVER_HCC;HARTWIG_LUNG_NON_SMALL_CELL;CBIOP_WXS_PRAD_MSKCC_DCFI_2018_PRY;CBIOP_WXS_PRAD_BROAD;CBIOP_WXS_P…	oncodrivefml,oncodriveclustl,dndscv,smregions,cbase,mutpanning,hotmaps	8.03e-61	3.41e-62	oncodrivefml,oncodriveclustl,dndscv,cbase,mutpanning	1.08e-36	4.1e-38	oncodrivefml,dndscv,cbase,mutpanning	1.19e-15	6.47e-17	oncodrivefml,oncodriveclustl,dndscv,smregions,cbase,mutpanning	4.58e-47	8.88e-48	1281	2	p.Glu984Ter (4);p.Glu1322Ter (18);p.Arg1450Ter (79);p.Pro1319LeufsTer2 (7);p.Ser1421ValfsTer52 (3);p.Arg876Ter (71);p.Gln1367Ter (32);p.Asp170ValfsTer4 (3);p.Thr1556AsnfsTer3 (46);p.Gln1294Ter (17);p.Arg232Ter (39);p.Pro1427LeufsTer46 (4);p.Leu1488TyrfsTer19 (8);p.Ser1356Ter (5);p.Glu1309AspfsTer4 (59);p.Glu918Ter (3);p.Gln1447Ter (4);p.Ser1465TrpfsTer3 (21);p.Ser1344Ter (5);p.Arg302Ter (11);p.Ar…	1893	72	1119	69	774	3	6	69	44
AR	Hormonal	PRIMARY_MSI	NO	YES	YES	NO	NO	NO	NO	NO	NO	NO	NO	NO	NO	NO	NO	NO	NO	YES	YES	NO	YES	YES	ICGC_WXS_BTCA_JP;CBIOP_WXS_DLBCL_DFCI_2018;OTHER_WGS_MM_NATLEUK2018;OTHER_WXS_NPC_NATCOM2017;CBIOP_WXS_PRAD_MSKCC_DCFI_2018_PRY;CBIOP_WXS_PRAD_MSKCC_DCFI_2018_MET;CBIOP_WXS_PRAD_SU2C_2019;HARTWIG_PROSTATE	NA	NA	NA	oncodriveclustl	3.37e-07	5.96e-08	NA	NA	NA	NA	NA	NA	10	20	p.Leu57Gln (4);p.Phe814Val (2);p.Glu32Lys (1)	10	21	9	21	1	0	7	21	1
ARID1A	Chromatin	PRIMARY_MSS;PRIMARY_MSI;METASTASES_MSS	YES	YES	YES	YES	YES	YES	YES	YES	YES	YES	YES	NO	NO	NO	YES	YES	YES	YES	YES	YES	YES	YES	ICGC_WXS_BLCA_CN;CBIOP_WXS_BLCA_BGI;CBIOP_WXS_BLCA_DFARBER_MSKCC_2014;PCAWG_WGS_BLADDER_TCC;TCGA_WXS_BLCA;HARTWIG_URINARY_TRACT;PEDCBIOP_WXS_BLY-PRY;CBIOP_WXS_BRCA_MBCPROJECT_2018_MET_TREAT;CBIOP_WXS_BRCA_MBCPROJECT_2018_MET_UNTREAT;ICGC_WXS_BRCA_UK;ICGC_WGS_BRCA_EU;PCAWG_WGS_BREAST_ADENOCA;TCGA_WXS_BRCA;HARTWIG_BREAST;TCGA_WXS_CESC;ICGC_WXS_BTCA_JP;PCAWG_WGS_BILIARY_ADENOCA;HARTWIG_BILIARY;CBIOP…	oncodrivefml,dndscv,cbase,mutpanning	3.94e-27	2.05e-28	dndscv,cbase,mutpanning	5.69e-12	4.19e-13	NA	NA	NA	combination	0.008422	0.003812	74	18	p.Arg1461Ter (1);p.Gln372AlafsTer28 (3)	77	20	38	16	39	4	0	16	7
ARID1B	Chromatin	PRIMARY_MSS;METASTASES_MSS	YES	YES	YES	NO	YES	NO	NO	NO	NO	NO	NO	NO	NO	NO	NO	YES	NO	YES	NO	YES	YES	YES	TCGA_WXS_BLCA;ICGC_WXS_BRCA_UK;TCGA_WXS_COADREAD;CBIOP_WXS_DLBC_BROAD_2012;ICGC_WXS_LICA_FR_WXS;TCGA_WXS_LIHC;D_HGG;TCGA_WXS_LGG;PCAWG_WGS_LUNG_SCC;OTHER_WGS_PBCA_DE_MB;ICGC_WXS_PACA_CA_WXS;OTHER_WGS_PBCA_DE_PIA	oncodrivefml,dndscv,cbase	2.39e-09	1.32e-10	NA	NA	NA	NA	NA	NA	combination	0.012432	0.006159	15	13	p.Ser41del (1)	15	13	9	12	6	1	0	12	0
ARID2	Chromatin	PRIMARY_MSS;PRIMARY_MSI	NO	YES	YES	NO	NO	NO	NO	NO	NO	NO	NO	NO	NO	NO	NO	NO	NO	YES	YES	YES	YES	YES	TCGA_WXS_BLCA;ICGC_WXS_BTCA_JP;HARTWIG_BILIARY;CBIOP_WXS_SKCM_BROAD;ICGC_WGS_MELA_AU;TCGA_WXS_SKCM;HARTWIG_SKIN_MELANOMA;CBIOP_WXS_ESCA_BROAD;ICGC_WGS_ESAD_UK;HARTWIG_ESOPHAGUS;CBIOP_WXS_HCC_AMC_PRV;ICGC_WXS_LICA_FR_WXS;ICGC_WXS_LINC_JP_WXS;ICGC_WGS_LINC_JP_WGS;PCAWG_WGS_LIVER_HCC;TCGA_WXS_LIHC;HARTWIG_LIVER;TCGA_WXS_HNSC;TCGA_WXS_LGG;TCGA_WXS_LUAD;OTHER_WGS_PBCA_DE_MB;PEDCBIOP_WXS_MBL-WNT-PRY;HA…	dndscv,cbase	1.03e-07	6.27e-09	cbase	0.007056	0.002664	NA	NA	NA	NA	NA	NA	14	17		14	17	9	17	5	0	0	17	0
ASIC5	Ion channel	PRIMARY_MSI	NO	NO	NO	NO	NO	NO	NO	NO	NO	NO	NO	NO	NO	NO	NO	NO	NO	NO	NO	NO	NO	NO	NONE	NA	NA	NA	dndscv,cbase	0.000416	NA	NA	NA	NA	NA	NA	NA	2	17	p.Ala279Thr (1);p.Arg61His (1)	2	17	2	17	0	0	2	17	0
ASXL1	Chromatin	PRIMARY_MSS	YES	YES	YES	YES	NO	NO	NO	YES	NO	NO	NO	NO	NO	NO	NO	NO	NO	YES	YES	YES	YES	YES	D_ALL;ICGC_WXS_LAML_CN;OTHER_WXS_AML_PRY_BEAT_2018;TCGA_WXS_LAML;ICGC_WXS_BRCA_UK;CBIOP_WXS_CLL_IUOPA_2015;PCAWG_WGS_LYMPH_CLL;TCGA_WXS_ESCA;PEDCBIOP_WXS_HGG-PRY;TCGA_WXS_HNSC;PEDCBIOP_WXS_MBL-SHH-PRY;OTHER_WGS_PBCA_DE_PIA;ICGC_WGS_PRAD_UK;TCGA_WXS_KIRC	dndscv,cbase,mutpanning	5.41e-06	4.59e-07	NA	NA	NA	NA	NA	NA	NA	NA	NA	24	22	p.Gly645ValfsTer58 (3);p.Gly646TrpfsTer12 (6);p.Arg693Ter (4)	24	24	11	24	13	0	0	24	1
ASXL2	Chromatin	PRIMARY_POL	NO	YES	YES	NO	NO	NO	NO	NO	NO	NO	NO	NO	NO	NO	NO	NO	NO	YES	YES	YES	YES	YES	PCAWG_WGS_MYELOID_AML;TCGA_WXS_BLCA	NA	NA	NA	NA	NA	NA	cbase	0.000226	4.09e-05	NA	NA	NA	8	8	p.Val779SerfsTer25 (1)	9	10	3	10	6	0	0	10	2
ATM	DSBR	PRIMARY_MSS;PRIMARY_MSI;METASTASES_MSS	YES	YES	YES	YES	YES	NO	NO	NO	NO	NO	NO	YES	NO	NO	NO	YES	YES	YES	YES	YES	YES	YES	ICGC_WXS_BLCA_CN;TCGA_WXS_BLCA;HARTWIG_URINARY_TRACT;ICGC_WGS_BRCA_EU;PCAWG_WGS_BREAST_ADENOCA;HARTWIG_BREAST;ICGC_WXS_BTCA_JP;ICGC_WGS_CLL_ES_WGS;CBIOP_WXS_CLL_IUOPA_2015;PCAWG_WGS_LYMPH_CLL;CBIOP_WXS_CLL_BROAD_2013;PCAWG_WGS_COLORECT_ADENOCA;TCGA_WXS_COADREAD;HARTWIG_COLONRECTUM;TCGA_WXS_ESCA;ICGC_WXS_LICA_FR_WXS;TCGA_WXS_LIHC;PEDCBIOP_WXS_HGG-PRY;CBIOP_WXS_LUAD_BROAD;PCAWG_WGS_LUNG_ADENOCA;TCG…	oncodrivefml,dndscv,cbase,mutpanning,hotmaps	1.26e-31	6.06e-33	mutpanning	2.2e-12	1.57e-13	NA	NA	NA	combination	0.005166	0.002086	58	50	p.Arg3008Cys (2);p.Arg3008His (2);p.Arg1730Ter (1);p.Ser1993LysfsTer2 (1);p.Arg2849Ter (1);p.Arg337Cys (6);p.Arg337His (2);p.Thr2743Met (1);p.Ser2812ValfsTer3 (1);p.Arg982Cys (2);p.Glu277Ter (1)	69	57	55	55	14	2	19	55	11
AXIN1	Wnt signalling	PRIMARY_MSS;METASTASES_MSS	NO	YES	YES	NO	NO	NO	NO	NO	NO	NO	NO	NO	NO	NO	NO	NO	NO	YES	YES	YES	YES	YES	HARTWIG_ESOPHAGUS;TCGA_WXS_GBM;ICGC_WXS_LICA_CN;CBIOP_WXS_HCC_AMC_PRV;ICGC_WXS_LICA_FR_WXS;ICGC_WXS_LINC_JP_WXS;ICGC_WGS_LINC_JP_WGS;PCAWG_WGS_LIVER_HCC;TCGA_WXS_LIHC	hotmaps	6.14e-05	6.41e-06	NA	NA	NA	NA	NA	NA	combination	0.08794	0.094736	3	13		3	13	1	13	2	0	0	13	0
AXIN2	Wnt signalling	PRIMARY_MSS	YES	YES	YES	NO	NO	NO	NO	YES	NO	NO	YES	NO	NO	NO	YES	NO	NO	YES	YES	NO	YES	YES	PCAWG_WGS_LIVER_HCC	cbase,mutpanning	2.5e-07	1.58e-08	NA	NA	NA	NA	NA	NA	NA	NA	NA	23	16	p.Asn666GlnfsTer41 (1);p.Glu405GlyfsTer56 (4)	23	16	7	15	16	1	0	15	1
B2M	Immune	PRIMARY_MSS;PRIMARY_MSI;PRIMARY_POL	YES	YES	YES	NO	NO	NO	YES	NO	YES	YES	YES	NO	NO	NO	YES	NO	YES	YES	YES	YES	YES	YES	TCGA_WXS_CESC;CBIOP_WXS_DLBCL_DFCI_2018;CBIOP_WXS_DLBC_BROAD_2012;TCGA_WXS_DLBC;TCGA_WXS_HNSC;HARTWIG_LYMPHOID;PCAWG_WGS_LYMPH_BNHL;HARTWIG_LUNG_NON_SMALL_CELL	combination	0.001808	0.000297	oncodrivefml,dndscv,cbase,hotmaps	4.69e-36	2.03e-37	combination	0.064887	0.046318	NA	NA	NA	18	0	p.Leu15PhefsTer41 (2);p.Met1? (1);p.Ser16AlafsTer27 (1)	18	0	9	0	9	0	0	0	2
BAX	Apoptosis	PRIMARY_MSI	NO	NO	YES	NO	NO	NO	NO	NO	NO	NO	NO	NO	NO	NO	NO	NO	NO	NO	NO	NO	YES	NO	NONE	NA	NA	NA	combination	3.39e-06	6.84e-07	NA	NA	NA	NA	NA	NA	1	1	p.Glu41GlyfsTer33 (1)	1	1	0	1	1	0	0	1	0
BCL9	Wnt signalling	PRIMARY_MSS;PRIMARY_MSI	YES	YES	YES	YES	YES	NO	NO	NO	NO	NO	NO	NO	NO	NO	NO	YES	YES	YES	NO	NO	YES	YES	TCGA_WXS_COADREAD;HARTWIG_COLONRECTUM;PCAWG_WGS_STOMACH_ADENOCA	oncodrivefml,dndscv,smregions,cbase,mutpanning,hotmaps	9.35e-18	4.91e-19	mutpanning	7.81e-05	2.41e-05	NA	NA	NA	NA	NA	NA	42	16	p.Pro517SerfsTer7 (3);p.Pro516LeufsTer5 (14);p.Pro971HisfsTer11 (1);p.Val910CysfsTer42 (1);p.Arg361Cys (3)	44	17	12	17	32	0	3	17	0
BCL9L	Wnt signalling	PRIMARY_MSS;METASTASES_MSS	YES	YES	YES	NO	YES	NO	NO	YES	NO	NO	YES	NO	NO	NO	NO	YES	NO	YES	NO	NO	YES	YES	ICGC_WXS_COCA_CN_WXS_VARSCAN;TCGA_WXS_COADREAD;HARTWIG_COLONRECTUM	oncodrivefml,dndscv,smregions,cbase,mutpanning	2.37e-49	1e-50	NA	NA	NA	NA	NA	NA	oncodrivefml,cbase,mutpanning	7.52e-09	1.46e-09	57	13	p.Arg409Trp (4);p.Pro1128ThrfsTer42 (5);p.Pro449LeufsTer14 (1);p.Arg419Ter (4);p.Arg407Gln (2);p.Arg407Trp (5);p.Gln810ArgfsTer19 (1);p.Ala385Thr (1);p.Arg415Ter (2)	57	13	36	13	21	0	12	13	5
BCOR	Chromatin	PRIMARY_MSI	YES	YES	YES	NO	YES	NO	NO	NO	NO	NO	NO	NO	NO	NO	NO	YES	YES	YES	YES	YES	YES	YES	TCGA_WXS_ACC;D_ALL;OTHER_WXS_AML_PRY_BEAT_2018;ICGC_WXS_BTCA_JP;CBIOP_WXS_CLL_IUOPA_2015;PCAWG_WGS_LYMPH_CLL;TCGA_WXS_COADREAD;ICGC_WGS_BOCA_FR_AD;TCGA_WXS_GBM;PCAWG_WGS_CNS_MEDULLO;PEDCBIOP_WXS_MBL-SHH-PRY;OTHER_WGS_PBCA_DE_PIA;TCGA_WXS_STAD;TCGA_WXS_THYM;PCAWG_WGS_UTERUS_ADENOCA;TCGA_WXS_UCEC;TCGA_WXS_UCS	NA	NA	NA	combination	0.000407	0.000139	NA	NA	NA	NA	NA	NA	10	12	p.Arg188Trp (1)	10	12	7	12	3	0	3	12	1
BIRC6	Apoptosis	PRIMARY_POL	YES	YES	YES	NO	YES	NO	NO	NO	NO	NO	NO	NO	NO	NO	NO	YES	NO	YES	NO	NO	YES	YES	CBIOP_WXS_BLCA_DFARBER_MSKCC_2014;PCAWG_WGS_BLADDER_TCC;TCGA_WXS_BLCA;TCGA_WXS_CHOL;ICGC_WXS_COCA_CN_WXS_VARSCAN;ICGC_WXS_COCA_CN_WXS_CASPOINT;CBIOP_WXS_DLBC_BROAD_2012;OTHER_WGS_DLBCL_NATCOM_2018;TCGA_WXS_ESCA;ICGC_WGS_LINC_JP_WGS;TCGA_WXS_HNSC;TCGA_WXS_TGCT;PCAWG_WGS_LYMPH_BNHL;ICGC_WGS_PACA_AU_WGS;TCGA_WXS_PCPG;PCAWG_WGS_UTERUS_ADENOCA	NA	NA	NA	NA	NA	NA	combination	0.000266	5.23e-05	NA	NA	NA	19	37	p.Arg1406Ter (2);p.Leu4504ThrfsTer3 (2)	22	39	13	38	9	1	0	38	2
BMPR2	BMP/TGF-beta signalling	PRIMARY_MSI	YES	YES	YES	NO	NO	NO	YES	NO	YES	NO	YES	NO	NO	NO	NO	NO	NO	YES	NO	YES	NO	YES	TCGA_WXS_STAD	NA	NA	NA	oncodrivefml,dndscv,cbase,mutpanning,hotmaps	2.4e-36	NA	NA	NA	NA	NA	NA	NA	4	4	p.Arg147Ter (2);p.Asn583LysfsTer6 (1)	4	4	3	4	1	0	0	4	0
BRAF	Ras/Raf/Mek/Erk	PRIMARY_MSS;PRIMARY_MSI;METASTASES_MSS	YES	YES	YES	YES	YES	YES	YES	YES	YES	YES	YES	NO	NO	YES	YES	YES	YES	YES	YES	YES	YES	YES	ICGC_WXS_BLCA_CN;CBIOP_WXS_BLCA_BGI;HARTWIG_URINARY_TRACT;HARTWIG_BREAST;CBIOP_WXS_CLL_IUOPA_2015;PCAWG_WGS_LYMPH_CLL;CBIOP_WXS_SKCM_BROAD;ICGC_WGS_SKCA_BR;ICGC_WGS_MELA_AU;TCGA_WXS_SKCM;PCAWG_WGS_SKIN_MELANOMA;HARTWIG_SKIN_MELANOMA;D_CM;ICGC_WXS_COCA_CN_WXS_VARSCAN;ICGC_WXS_COCA_CN_WXS_TORRENT;TCGA_WXS_COADREAD;HARTWIG_COLONRECTUM;CBIOP_WXS_DLBCL_DFCI_2018;CBIOP_WXS_DLBC_BROAD_2012;ICGC_WXS_GBM_…	oncodrivefml,oncodriveclustl,dndscv,smregions,cbase,mutpanning,hotmaps	2.88e-61	1.22e-62	oncodrivefml,oncodriveclustl,dndscv,smregions,cbase,mutpanning,hotmaps	1.49e-56	5.63e-58	NA	NA	NA	combination	0.01504	0.007466	108	12	p.Val600Glu (74);p.Ala404CysfsTer9 (2);p.Gly469Ala (4);p.Gly469Val (3);p.Gly466Val (3);p.Asp594Gly (8);p.Asp594Asn (1);p.Asn581Ser (3)	109	13	109	9	0	4	109	8	0
BTRC	Ubiquitination	PRIMARY_POL	NO	NO	NO	NO	NO	NO	NO	NO	NO	NO	NO	NO	NO	NO	NO	NO	NO	NO	NO	NO	NO	NO	NONE	NA	NA	NA	NA	NA	NA	oncodrivefml,smregions	0.005639	NA	NA	NA	NA	2	3	p.Arg594ProfsTer27 (1)	2	3	1	3	1	0	0	3	1
CAAP1	Apoptosis	PRIMARY_MSI	NO	NO	NO	NO	NO	NO	NO	NO	NO	NO	NO	NO	NO	NO	NO	NO	NO	NO	NO	NO	NO	NO	NONE	NA	NA	NA	oncodriveclustl,smregions	3.13e-13	NA	NA	NA	NA	NA	NA	NA	0	5		0	5	0	3	0	2	0	3	0
CASP8	Immune	PRIMARY_MSI	YES	YES	YES	NO	NO	NO	NO	NO	YES	NO	YES	NO	NO	YES	YES	NO	NO	YES	YES	YES	YES	YES	CBIOP_WXS_BLCA_BGI;ICGC_WXS_BRCA_UK;TCGA_WXS_BRCA;TCGA_WXS_CESC;HARTWIG_UTERUS_CERVICAL;PCAWG_WGS_HEAD_SCC;CBIOP_WXS_HNSC_BROAD;TCGA_WXS_HNSC;CBIOP_WXS_BCC_UNIGE_2016_UNTREAT;TCGA_WXS_STAD;CBIOP_WXS_VSC_CUK_2018	NA	NA	NA	oncodrivefml,dndscv,cbase	1.45e-10	1.15e-11	NA	NA	NA	NA	NA	NA	5	4	p.Arg491Ter (1);p.Arg292Gln (1)	5	4	3	4	2	0	1	4	0
CCND3	Cell cycle	PRIMARY_MSI	NO	YES	YES	NO	NO	NO	NO	NO	NO	NO	NO	NO	NO	NO	NO	NO	NO	YES	NO	NO	YES	YES	PEDCBIOP_WXS_BLY-PRY;CBIOP_WXS_DLBC_BROAD_2012;HARTWIG_LYMPHOID;PCAWG_WGS_LYMPH_BNHL	NA	NA	NA	smregions	0.044225	0.019354	NA	NA	NA	NA	NA	NA	0	1		0	1	0	1	0	0	0	1	0
CCR7	Immune	PRIMARY_MSI	NO	YES	YES	NO	NO	NO	NO	NO	NO	NO	NO	NO	NO	NO	NO	NO	NO	YES	NO	NO	YES	YES	OTHER_WGS_DLBCL_NATCOM_2018	NA	NA	NA	cbase	6.88e-07	1.27e-07	NA	NA	NA	NA	NA	NA	0	6		0	6	0	5	0	1	0	5	0
CD58	Immune	PRIMARY_MSI	YES	YES	YES	NO	NO	NO	YES	NO	NO	NO	YES	NO	NO	NO	NO	NO	NO	YES	NO	YES	NO	YES	CBIOP_WXS_DLBCL_DFCI_2018;PCAWG_WGS_LYMPH_BNHL	NA	NA	NA	oncodrivefml,dndscv	1.34e-13	NA	NA	NA	NA	NA	NA	NA	1	0	p.Gln59ThrfsTer4 (1)	1	0	0	0	1	0	0	0	0
CDK12	Cell cycle	METASTASES_MSS	NO	YES	YES	NO	NO	NO	NO	NO	NO	NO	NO	NO	NO	NO	NO	NO	NO	YES	YES	YES	YES	YES	TCGA_WXS_CESC;PCAWG_WGS_SKIN_MELANOMA;PCAWG_WGS_OVARY_ADENOCA;TCGA_WXS_OV;CBIOP_WXS_PRAD_MSKCC_DCFI_2018_PRY;ICGC_WGS_PRAD_FR;CBIOP_WGS_PRAD_EURUROL_2017;CBIOP_WXS_PRAD_MSKCC_DCFI_2018_MET;ICGC_WGS_PRAD_UK;CBIOP_WXS_PRAD_SU2C_2019;TCGA_WXS_PRAD;HARTWIG_PROSTATE;PCAWG_WGS_STOMACH_ADENOCA	NA	NA	NA	NA	NA	NA	NA	NA	NA	combination	0.023957	0.016263	7	12		7	13	1	11	6	2	0	11	1
CDKN1B	Cell cycle	PRIMARY_MSS	NO	YES	YES	NO	NO	NO	NO	NO	NO	NO	NO	NO	NO	NO	NO	NO	NO	YES	YES	YES	YES	YES	HARTWIG_NET_SMALL_INTESTINAL;ICGC_WGS_BRCA_EU;TCGA_WXS_BRCA;OTHER_WGS_DLBCL_NATCOM_2018;CBIOP_WXS_HCC_AMC_PRV;CBIOP_WXS_MM_BROAD_UNTREAT;OTHER_WGS_MM_NATLEUK2018;PCAWG_WGS_PROST_ADENOCA;ICGC_WGS_PRAD_UK;TCGA_WXS_PRAD	combination	0.000166	1.8e-05	NA	NA	NA	NA	NA	NA	NA	NA	NA	8	6	p.Lys73GlnfsTer52 (2)	8	9	2	8	6	1	0	8	1
CDKN1C	Cell cycle	PRIMARY_MSI	NO	NO	NO	NO	NO	NO	NO	NO	NO	NO	NO	NO	NO	NO	NO	NO	NO	NO	NO	NO	NO	NO	NONE	NA	NA	NA	oncodrivefml,cbase	0.000384	NA	NA	NA	NA	NA	NA	NA	0	0		0	0	0	0	0	0	0	0	0
CDKN2A	Cell cycle	PRIMARY_MSS;PRIMARY_MSI	NO	YES	YES	NO	NO	NO	NO	NO	NO	NO	NO	NO	NO	NO	NO	NO	YES	YES	YES	YES	YES	YES	CBIOP_WXS_ACY_2019;TCGA_WXS_BLCA;HARTWIG_URINARY_TRACT;ICGC_WGS_BRCA_EU;PCAWG_WGS_BREAST_ADENOCA;HARTWIG_BREAST;ICGC_WXS_BTCA_JP;TCGA_WXS_CHOL;HARTWIG_BILIARY;CBIOP_WXS_SKCM_BROAD;ICGC_WGS_MELA_AU;TCGA_WXS_SKCM;PCAWG_WGS_SKIN_MELANOMA;HARTWIG_SKIN_MELANOMA;D_CM;CBIOP_WXS_ESCA_BROAD;PCAWG_WGS_ESO_ADENOCA;ICGC_WXS_ESCA_CN_WXS;ICGC_WGS_ESAD_UK;TCGA_WXS_ESCA;HARTWIG_ESOPHAGUS;TCGA_WXS_GBM;ICGC_WXS_LI…	hotmaps	0.000256	2.88e-05	dndscv	6.76e-05	2.14e-05	NA	NA	NA	NA	NA	NA	6	5	p.Arg80Ter (2)	6	5	6	5	0	0	3	5	0
CHD2	Chromatin	PRIMARY_POL	YES	YES	NO	YES	PCAWG_WGS_BLADDER_TCC;ICGC_WGS_CLL_ES_WGS;CBIOP_WXS_CLL_IUOPA_2015;CBIOP_WXS_CLL_BROAD_2013;HARTWIG_BONESOFT_TISSUE;TCGA_WXS_KIRP	NO	NO	NO	NO	NO	NO	NO	NO	NO	NO	NO	NO	NO	NO	NO	YES	YES	PCAWG_WGS_BLADDER_TCC;ICGC_WGS_CLL_ES_WGS;CBIOP_WXS_CLL_IUOPA_2015;CBIOP_WXS_CLL_BROAD_2013;HARTWIG_BONESOFT_TISSUE;TCGA_WXS_KIRP	NA	NA	NA	NA	NA	NA	combination	0.0133363	0.00716425	NA	NA	NA	0	17	p.Val175Ter (1)	0	17	0	16	0	1	0	13	0
CHD4	Chromatin	PRIMARY_MSS	YES	YES	YES	NO	NO	NO	NO	YES	NO	NO	NO	NO	NO	NO	NO	NO	NO	YES	YES	NO	YES	YES	D_ALL;ICGC_WXS_BLCA_CN;TCGA_WXS_KICH;PCAWG_WGS_UTERUS_ADENOCA;TCGA_WXS_UCEC;TCGA_WXS_UCS	dndscv,smregions,cbase	7.95e-14	4.16e-15	NA	NA	NA	NA	NA	NA	NA	NA	NA	10	43	p.Arg1338Ile (1);p.Arg975Cys (2);p.Arg975His (3);p.Arg957Gln (2);p.Arg1162Gln (2)	10	45	10	44	0	1	10	43	0
CLUH	Mitochondria	PRIMARY_MSI	NO	NO	NO	NO	NO	NO	NO	NO	NO	NO	NO	NO	NO	NO	NO	NO	NO	NO	NO	NO	NO	NO	NONE	NA	NA	NA	oncodrivefml,cbase	0.006963	NA	NA	NA	NA	NA	NA	NA	2	15	p.Phe426del (1)	2	15	0	14	2	1	0	14	0
CNTNAP2	Cell adhesion	PRIMARY_POL	NO	NO	YES	NO	NO	NO	NO	NO	NO	NO	NO	NO	NO	NO	NO	NO	NO	NO	NO	NO	YES	NO	NONE	NA	NA	NA	NA	NA	NA	cbase	0.033602	0.023006	NA	NA	NA	16	47	p.Thr373Met (2);p.Arg389Trp (2);p.Ala747Thr (1);p.Ala667Thr (2);p.Glu535Lys (1);p.Arg1119His (1);p.Glu733Lys (1);p.Arg1088Ter (2)	16	47	16	46	0	1	10	46	2
CREBBP	Chromatin	PRIMARY_MSS	NO	YES	YES	NO	NO	NO	NO	NO	NO	NO	NO	NO	NO	NO	NO	NO	NO	YES	YES	YES	YES	YES	D_ALL;ICGC_WXS_BLCA_CN;CBIOP_WXS_BLCA_BGI;CBIOP_WXS_BLCA_DFARBER_MSKCC_2014;TCGA_WXS_BLCA;HARTWIG_URINARY_TRACT;CBIOP_WXS_BRCA_MBCPROJECT_2018_MET_TREAT;TCGA_WXS_BRCA;CBIOP_WXS_CLL_IUOPA_2015;PCAWG_WGS_LYMPH_CLL;CBIOP_WXS_DLBCL_DFCI_2018;CBIOP_WXS_DLBC_BROAD_2012;OTHER_WGS_DLBCL_NATCOM_2018;TCGA_WXS_DLBC;ICGC_WGS_ESCA_CN_WGS;ICGC_WXS_ESCA_CN_WXS;CBIOP_WXS_HCC_AMC_PRV;CBIOP_WXS_HNSC_BROAD;TCGA_WXS…	dndscv,cbase,mutpanning	1.13e-08	6.47e-10	NA	NA	NA	NA	NA	NA	NA	NA	NA	20	24		20	25	14	25	6	0	2	25	5
CSMD3	Not known	METASTASES_MSS	YES	YES	NO	NO	NONE	NO	NO	NO	NO	NO	NO	NO	NO	NO	NO	NO	NO	NO	NO	NO	YES	YES	TCGA_WXS_LUAD; CBIOP_WXS_LUAD_VALLEN_2018; TCGA_WXS_MEL; ICGC_WGS_ESCA_ESAD_UK_2019; HARTWIG_WGS_ESCA_2020; TCGA_WXS_ESCA; CBIOP_WXS_ESCA_EGC_TRAP_2020; TCGA_WXS_HNSC; CPTAC_WXS_HNSC_2020; PCAWG_WGS_HEAD_SCC; CBIOP_WXS_HNSC_VALLEN_2018; TCGA_WXS_STAD; CBIOP_WXS_EGC_TMUCIH_2015; PCAWG_WGS_STOMACH_ADENOCA; ICGC_WXS_STAD_GACA_CN_2019; HARTWIG_WGS_PRAD_2020 combination; CBIOP_WXS_PRAD_MSKCC_DCFI_2018…	NA	NA	NA	NA	NA	NA	NA	NA	NA	combination	0.0575453	0.0491188	6	157	p.Arg3025Cys (1);p.Glu531Asp (2);p.Arg845Gln (1);p.Arg2231Gln (2);p.Thr399Met (1);p.Val2384CysfsTer22 (2)	7	175	7	166	0	9	7	150	0
CTNNB1	Wnt signalling	PRIMARY_MSS;PRIMARY_MSI	YES	YES	YES	NO	YES	YES	NO	YES	NO	NO	NO	NO	YES	NO	NO	YES	YES	YES	YES	YES	YES	YES	PEDCBIOP_WXS_ACC-PRY;TCGA_WXS_ACC;D_ACC;PCAWG_WGS_COLORECT_ADENOCA;TCGA_WXS_COADREAD;PEDCBIOP_WXS_HCB-PRY;ICGC_WGS_LICA_FR_WGS;ICGC_WXS_LICA_CN;CBIOP_WXS_HCC_AMC_PRV;ICGC_WXS_LICA_FR_WXS;ICGC_WXS_LINC_JP_WXS;ICGC_WGS_LINC_JP_WGS;PCAWG_WGS_LIVER_HCC;TCGA_WXS_LIHC;HARTWIG_LIVER;TCGA_WXS_LUAD;PCAWG_WGS_CNS_MEDULLO;OTHER_WGS_PBCA_DE_MB;PEDCBIOP_WXS_MBL-WNT-PRY;PEDCBIOP_WXS_MBL_BROAD_2012;D_MB;HARTWIG…	dndscv,cbase,mutpanning,hotmaps	3.56e-11	1.93e-12	oncodriveclustl,dndscv,mutpanning	1.44e-15	7.79e-17	NA	NA	NA	NA	NA	NA	20	35	p.Arg376His (1);p.Thr41Ala (2);p.Arg582Trp (3);p.Ser45Phe (3);p.Arg542His (2)	20	37	17	34	3	3	17	32	0
CTNND1	Wnt signalling	PRIMARY_MSS;PRIMARY_MSI;PRIMARY_POL;METASTASES_MSS	NO	NO	YES	NO	NO	NO	NO	NO	NO	NO	NO	NO	NO	NO	NO	NO	NO	NO	YES	NO	YES	NO	NONE	dndscv,cbase,mutpanning	1.5e-07	9.23e-09	dndscv,smregions,cbase,hotmaps	5.23e-10	4.22e-11	cbase	0.001429	0.000542	combination	0.034155	0.023926	15	6	p.Arg458Ter (1);p.Arg820Ter (2)	15	8	10	8	5	0	0	8	2
CUL4A	Ubiquitination	METASTASES_MSS	NO	NO	NO	NO	NO	NO	NO	NO	NO	NO	NO	NO	NO	NO	NO	NO	NO	NO	NO	NO	NO	NO	NONE	NA	NA	NA	NA	NA	NA	NA	NA	NA	smregions,hotmaps	0.001261	NA	0	5		0	5	0	5	0	0	0	5	0
DNMT3A	DNA methylation	PRIMARY_MSS	NO	YES	YES	NO	NO	NO	NO	NO	NO	NO	NO	NO	NO	NO	NO	NO	NO	YES	YES	YES	YES	YES	ICGC_WXS_LAML_KR_MUTECT;OTHER_WXS_AML_PRY_BEAT_2018;ICGC_WXS_LAML_KR_VARSCAN;TCGA_WXS_LAML;ICGC_WXS_LINC_JP_WXS;TCGA_WXS_LGG;PCAWG_WGS_MYELOID_MPN;CBIOP_WXS_PRAD_MSKCC_DCFI_2018_PRY;TCGA_WXS_KIRP;ICGC_WXS_THCA_SA;TCGA_WXS_THCA	combination	3.97e-05	3.84e-06	NA	NA	NA	NA	NA	NA	NA	NA	NA	4	16	p.Thr44Met (2)	4	17	3	17	1	0	3	17	0
DUSP16	Ras/Raf/Mek/Erk	PRIMARY_MSS	YES	YES	YES	NO	YES	NO	NO	YES	NO	NO	NO	NO	NO	NO	NO	YES	NO	YES	NO	NO	NO	YES	TCGA_WXS_COADREAD;HARTWIG_COLONRECTUM	oncodrivefml,oncodriveclustl,dndscv,cbase,mutpanning	9.3e-35	NA	NA	NA	NA	NA	NA	NA	NA	NA	NA	17	4	p.Arg483Ter (10);p.Arg505Ter (4);p.Arg625Cys (1)	17	5	17	5	0	0	1	5	0
EIF2B3	Translation	PRIMARY_MSI	NO	NO	NO	NO	NO	NO	NO	NO	NO	NO	NO	NO	NO	NO	NO	NO	NO	NO	NO	NO	NO	NO	NONE	NA	NA	NA	oncodriveclustl,hotmaps	2.14e-12	NA	NA	NA	NA	NA	NA	NA	0	4		0	4	0	3	0	1	0	3	0
ELF3	Transcription	PRIMARY_MSS;PRIMARY_MSI;METASTASES_MSS	YES	YES	YES	YES	NO	NO	NO	YES	NO	YES	NO	NO	NO	NO	YES	NO	YES	YES	YES	YES	YES	YES	CBIOP_WXS_BLCA_BGI;CBIOP_WXS_BLCA_DFARBER_MSKCC_2014;PCAWG_WGS_BLADDER_TCC;TCGA_WXS_BLCA;HARTWIG_URINARY_TRACT;ICGC_WXS_BTCA_JP;TCGA_WXS_CHOL	mutpanning	2.61e-05	2.36e-06	cbase	0.002593	0.000975	NA	NA	NA	combination	0.007493	0.003249	43	12	p.Asn83LysfsTer9 (3)	44	12	6	11	38	1	1	11	4
EPHA3	Cell interactions	PRIMARY_POL	YES	YES	YES	NO	YES	NO	NO	NO	NO	NO	NO	NO	NO	NO	NO	YES	NO	YES	YES	NO	YES	YES	HARTWIG_BREAST;ICGC_WGS_MELA_AU;TCGA_WXS_COADREAD;HARTWIG_COLONRECTUM;TCGA_WXS_ESCA;CBIOP_WXS_PRAD_MSKCC_DCFI_2018_PRY	NA	NA	NA	NA	NA	NA	combination	0.075533	0.05732	NA	NA	NA	4	33		4	34	4	34	0	0	0	34	1
ERBB2	Ras/Raf/Mek/Erk	PRIMARY_MSS;PRIMARY_MSI	YES	YES	YES	YES	YES	NO	NO	NO	NO	NO	NO	NO	NO	NO	NO	YES	YES	YES	YES	YES	YES	YES	ICGC_WXS_BLCA_CN;CBIOP_WXS_BLCA_BGI;TCGA_WXS_BLCA;HARTWIG_URINARY_TRACT;ICGC_WGS_BRCA_EU;TCGA_WXS_BRCA;HARTWIG_BREAST;TCGA_WXS_CESC;HARTWIG_UTERUS_CERVICAL;ICGC_WXS_BTCA_JP;TCGA_WXS_COADREAD;HARTWIG_COLONRECTUM;PCAWG_WGS_ESO_ADENOCA;ICGC_WXS_ESCA_CN_WXS;TCGA_WXS_ESCA;HARTWIG_LUNG_NON_SMALL_CELL;TCGA_WXS_OV;TCGA_WXS_KIRP;PCAWG_WGS_STOMACH_ADENOCA;TCGA_WXS_STAD	oncodriveclustl,smregions,mutpanning,hotmaps	1.08e-13	5.63e-15	oncodriveclustl,hotmaps	7.31e-06	1.7e-06	NA	NA	NA	NA	NA	NA	26	11	p.Arg678Gln (5);p.Val777Leu (5);p.Val842Ile (5);p.Thr733Ile (3)	28	11	28	11	0	0	28	11	0
ERBB3	Ras/Raf/Mek/Erk	PRIMARY_MSS;PRIMARY_MSI	YES	YES	YES	NO	YES	NO	NO	NO	NO	NO	NO	NO	NO	NO	YES	YES	NO	YES	YES	YES	YES	YES	CBIOP_WXS_BLCA_BGI;CBIOP_WXS_BLCA_DFARBER_MSKCC_2014;TCGA_WXS_BLCA;ICGC_WGS_BRCA_EU;TCGA_WXS_BRCA;HARTWIG_BREAST;TCGA_WXS_CESC;ICGC_WXS_BTCA_JP;TCGA_WXS_COADREAD;D_NB;TCGA_WXS_PRAD;TCGA_WXS_STAD;TCGA_WXS_UCEC;TCGA_WXS_UCS	oncodriveclustl,dndscv,smregions,cbase,mutpanning,hotmaps	9.36e-24	5.02e-25	hotmaps	2.81e-07	5.03e-08	NA	NA	NA	NA	NA	NA	26	25	p.Ala232Val (6);p.Val104Met (8);p.Gly284Arg (3)	26	26	26	25	0	1	26	25	0
ERBB4	Ras/Raf/Mek/Erk	PRIMARY_MSS;METASTASES_MSS	NO	YES	YES	NO	NO	NO	NO	NO	NO	NO	NO	NO	NO	NO	NO	NO	NO	YES	YES	NO	YES	YES	CBIOP_WXS_BLCA_DFARBER_MSKCC_2014;ICGC_WXS_BRCA_UK;CBIOP_WXS_ESCA_BROAD	cbase,hotmaps	3.19e-06	2.45e-07	NA	NA	NA	NA	NA	NA	combination	0.017907	0.01056	18	47		18	50	15	50	3	0	6	50	2
FAM83B	Ras/Raf/Mek/Erk	PRIMARY_MSS	NO	NO	NO	NO	NO	NO	NO	NO	NO	NO	NO	NO	NO	NO	NO	NO	NO	NO	NO	NO	NO	NO	NONE	oncodrivefml,dndscv,cbase,mutpanning	1.55e-26	NA	NA	NA	NA	NA	NA	NA	NA	NA	NA	20	15	p.Lys640IlefsTer6 (1);p.Arg480Ter (4);p.Arg464Trp (1)	20	16	15	16	5	0	1	16	0
FAT3	Cell adhesion	METASTASES_MSS	YES	YES	YES	NO	YES	NO	NO	NO	NO	NO	NO	NO	NO	NO	NO	YES	NO	YES	NO	NO	YES	YES	HARTWIG_NET_SMALL_INTESTINAL;ICGC_WGS_BRCA_FR;TCGA_WXS_BRCA;CBIOP_WXS_CLL_IUOPA_2015;CBIOP_WXS_CLL_BROAD_2013;TCGA_WXS_SKCM;ICGC_WXS_COCA_CN_WXS_CASPOINT;CBIOP_WXS_DLBCL_DFCI_2018;ICGC_WGS_ESAD_UK;TCGA_WXS_ESCA;TCGA_WXS_HNSC;ICGC_WGS_LUSC_KR_WGS;ICGC_WGS_PACA_AU_WGS;TCGA_WXS_PAAD;HARTWIG_PANCREAS;PCAWG_WGS_PROST_ADENOCA;ICGC_WGS_PRAD_UK;HARTWIG_SKIN_BASAL_CELL_CARCINOMA;HARTWIG_STOMACH;PCAWG_WGS_…	NA	NA	NA	NA	NA	NA	NA	NA	NA	combination	0.018672	0.010876	24	133	p.Arg3671Cys (1);p.Thr3244Met (1);p.Ala4159Thr (1);p.Arg4213Cys (2);p.Thr2037Met (4);p.Arg2058His (1);p.Ala1197CysfsTer51 (1);p.Arg2457Gln (1);p.Arg2747Trp (2);p.Arg3784Cys (1)	24	146	19	145	5	1	14	145	0
FAT4	Cell adhesion	PRIMARY_MSI;METASTASES_MSS	YES	YES	YES	NO	YES	NO	NO	NO	NO	NO	NO	NO	NO	NO	NO	YES	NO	YES	NO	NO	YES	YES	TCGA_WXS_ACC;D_ALL;TCGA_WXS_LAML;ICGC_WGS_BRCA_FR;CBIOP_WXS_CLL_IUOPA_2015;PCAWG_WGS_LYMPH_CLL;CBIOP_WXS_CLL_BROAD_2013;D_CM;ICGC_WXS_COCA_CN_WXS_CASPOINT;TCGA_WXS_COADREAD;CBIOP_WXS_DLBCL_DFCI_2018;CBIOP_WXS_DLBC_BROAD_2012;OTHER_WGS_DLBCL_NATCOM_2018;PCAWG_WGS_ESO_ADENOCA;ICGC_WGS_ESAD_UK;HARTWIG_ESOPHAGUS;TCGA_WXS_GBM;ICGC_WXS_LINC_JP_WXS;HARTWIG_LIVER;PCAWG_WGS_HEAD_SCC;CBIOP_WXS_LUAD_BROAD;H…	NA	NA	NA	mutpanning	2.8e-14	1.77e-15	NA	NA	NA	combination	0.011617	0.006085	15	187	p.Ala4625Thr (1);p.Ser2506Leu (1);p.Arg1509Trp (1);p.Val141Met (2);p.Ala4513Thr (1);p.Arg184Cys (1);p.Val4258Ile (3);p.Arg1671His (3);p.Arg1788His (1);p.Arg633His (1);p.Arg2844Ter (1)	15	211	15	206	0	5	15	197	0
FBN1	Microfibrils	PRIMARY_MSI	NO	NO	NO	NO	NO	NO	NO	NO	NO	NO	NO	NO	NO	NO	NO	NO	NO	NO	NO	NO	NO	NO	NONE	NA	NA	NA	oncodriveclustl,cbase	1.68e-06	NA	NA	NA	NA	NA	NA	NA	4	54	p.Arg344Cys (1)	4	54	4	54	0	0	1	54	2
FBXW7	Ubiquitination	PRIMARY_MSS;PRIMARY_MSI;METASTASES_MSS	YES	YES	YES	YES	YES	YES	YES	YES	YES	YES	YES	YES	YES	NO	YES	YES	YES	YES	YES	YES	YES	YES	TCGA_WXS_BLCA;HARTWIG_URINARY_TRACT;PCAWG_WGS_BREAST_ADENOCA;TCGA_WXS_BRCA;TCGA_WXS_CESC;ICGC_WXS_BTCA_JP;CBIOP_WXS_CLL_IUOPA_2015;CBIOP_WXS_CLL_BROAD_2013;ICGC_WXS_COCA_CN_WXS_VARSCAN;ICGC_WXS_COCA_CN_WXS_CASPOINT;PCAWG_WGS_COLORECT_ADENOCA;TCGA_WXS_COADREAD;HARTWIG_COLONRECTUM;ICGC_WXS_ESCA_CN_WXS;ICGC_WGS_ESAD_UK;TCGA_WXS_ESCA;CBIOP_WXS_HNSC_BROAD;TCGA_WXS_HNSC;TCGA_WXS_LUSC;PCAWG_WGS_CNS_MEDU…	oncodrivefml,oncodriveclustl,dndscv,smregions,cbase,mutpanning,hotmaps	6.21e-60	2.64e-61	oncodrivefml,oncodriveclustl,dndscv,smregions,cbase,mutpanning,hotmaps	1.59e-41	6.01e-43	NA	NA	NA	dndscv,cbase	6.63e-06	1.41e-06	158	30	p.Arg465Cys (21);p.Thr616Ile (3);p.Arg465His (17);p.Ser582Leu (19);p.Arg278Ter (9);p.Arg505Cys (17);p.Arg479Gln (10);p.Ser668GlufsTer26 (2);p.Gly557Val (4);p.Arg367Ter (4);p.Arg224Ter (2);p.Gly477Ser (2);p.Arg658Ter (5);p.Arg393Ter (3);p.Arg689Gln (1);p.Arg479Ter (2);p.Arg14Ter (2);p.Arg689Trp (2);p.Arg222Ter (6);p.Arg505His (1)	179	37	168	35	11	2	116	35	7
FGFR2	RTK signalling	PRIMARY_MSI	NO	YES	YES	NO	NO	NO	NO	NO	NO	NO	NO	NO	NO	NO	NO	NO	NO	YES	YES	YES	YES	YES	CBIOP_WXS_BRCA_MBCPROJECT_2018_MET_UNTREAT;TCGA_WXS_BRCA;HARTWIG_BREAST;TCGA_WXS_CHOL;TCGA_WXS_LUSC;CBIOP_WXS_ACYC_SANGER_2013;TCGA_WXS_UCEC;HARTWIG_UTERUS_ENDOMETRIAL	NA	NA	NA	hotmaps	0.004295	0.00164	NA	NA	NA	NA	NA	NA	1	11		1	11	1	11	0	0	1	11	0
FHIT	Wnt signalling	PRIMARY_MSI	NO	YES	YES	NO	NO	NO	NO	NO	NO	NO	NO	NO	NO	NO	NO	NO	NO	YES	NO	NO	YES	YES	CBIOP_WXS_DLBC_BROAD_2012;CBIOP_WXS_EGC_TMUCIH_2015	NA	NA	NA	dndscv	8.12e-07	1.48e-07	NA	NA	NA	NA	NA	NA	0	5		0	5	0	5	0	0	0	5	0
FKBP9	Protein folding	PRIMARY_POL	NO	NO	YES	NO	NO	NO	NO	NO	NO	NO	NO	NO	NO	NO	NO	NO	NO	NO	NO	NO	YES	NO	NONE	NA	NA	NA	NA	NA	NA	oncodrivefml,cbase	7.54e-05	1.27e-05	NA	NA	NA	1	3		1	3	0	3	1	0	0	3	0
FOXP1	BMP/TGF-beta signalling	PRIMARY_MSI;METASTASES_MSS	NO	YES	YES	NO	NO	NO	NO	NO	NO	NO	NO	NO	NO	NO	NO	NO	NO	YES	NO	YES	YES	YES	HARTWIG_ANUS;ICGC_WGS_PRAD_UK;HARTWIG_PROSTATE	NA	NA	NA	oncodriveclustl	0.033081	0.014554	NA	NA	NA	combination	0.010029	0.005017	6	11		6	11	2	11	4	0	0	11	1
FSIP2	Spermatogenesis	PRIMARY_MSS;PRIMARY_POL	NO	NO	NO	NO	NONE	NO	NO	NO	NO	NO	NO	NO	NO	NO	NO	NO	NO	NO	NO	NO	NO	NO		cbase,mutpanning	3.19066e-06		NA	NA	NA	oncodrivefml,cbase,mutpanning	1.54036e-07		NA	NA	NA	23	111	p.Thr2680AsnfsTer9 (1);p.Glu3417GlyfsTer12 (1);p.Arg537Ile (1);p.Pro2832SerfsTer2 (1);p.Ser1835Leu (1);p.Tyr4168IlefsTer6 (1)	25	119	13	118	12	1	2	118	1
FUS	RNA splicing	PRIMARY_MSI	NO	NO	YES	NO	NO	NO	NO	NO	NO	NO	NO	NO	NO	NO	NO	NO	NO	NO	NO	NO	YES	NO	NONE	NA	NA	NA	combination	0.002197	0.000826	NA	NA	NA	NA	NA	NA	0	4		0	4	0	4	0	0	0	4	0
GATA6	G protein	PRIMARY_MSS	NO	NO	NO	NO	NO	NO	NO	NO	NO	NO	NO	NO	NO	NO	NO	NO	NO	NO	NO	NO	NO	NO	NONE	smregions,mutpanning	1.88e-06	NA	NA	NA	NA	NA	NA	NA	NA	NA	NA	12	9		13	9	2	7	11	2	0	7	0
GNAQ	G protein	PRIMARY_POL	NO	YES	YES	NO	NO	NO	NO	NO	NO	NO	NO	NO	NO	NO	NO	NO	NO	YES	YES	NO	YES	YES	HARTWIG_SKIN_MELANOMA;TCGA_WXS_UVM	NA	NA	NA	NA	NA	NA	oncodrivefml	0.003451	0.001425	NA	NA	NA	0	1		0	1	0	1	0	0	0	1	0
GNAS	Other signalling	PRIMARY_MSS;PRIMARY_MSI	YES	YES	YES	NO	YES	YES	NO	NO	NO	NO	NO	NO	NO	NO	NO	YES	NO	YES	NO	NO	YES	YES	TCGA_WXS_ACC;HARTWIG_NET_SMALL_INTESTINAL;PCAWG_WGS_BREAST_ADENOCA;HARTWIG_BILIARY;TCGA_WXS_COADREAD;TCGA_WXS_ESCA;TCGA_WXS_LIHC;OTHER_WGS_PBCA_DE_MB;PEDCBIOP_WXS_MBL_BROAD_2012;ICGC_WXS_PACA_AU_WXS;ICGC_WGS_PACA_CA_WGS;ICGC_WXS_PACA_CA_WXS;PCAWG_WGS_PANC_ADENOCA;TCGA_WXS_PAAD	oncodriveclustl,mutpanning,hotmaps	3.17e-08	1.79e-09	oncodriveclustl,mutpanning,hotmaps	2.28e-19	1.13e-20	NA	NA	NA	NA	NA	NA	30	34	p.Arg844His (13);p.Arg844Cys (9);p.Arg601Gln (2);p.Arg524Cys (2);p.Ala513Val (2);p.Ala494Thr (1)	30	36	30	36	0	0	29	36	0
GOLGA5	Golgi structure	PRIMARY_POL	NO	NO	YES	NO	NO	NO	NO	NO	NO	NO	NO	NO	NO	NO	NO	NO	NO	NO	NO	NO	YES	NO	NONE	NA	NA	NA	NA	NA	NA	combination	0.001048	0.000388	NA	NA	NA	1	5		1	5	0	5	1	0	0	5	0
GPNMB	Not known	PRIMARY_POL	NO	NO	NO	NO	NO	NO	NO	NO	NO	NO	NO	NO	NO	NO	NO	NO	NO	NO	NO	NO	NO	NO	NONE	NA	NA	NA	NA	NA	NA	oncodrivefml,cbase	0.000376	NA	NA	NA	NA	5	8	p.Arg456Gln (1);p.Val231Met (2);p.Val414Met (1)	5	8	4	8	1	0	4	8	1
GTF2IRD2	Transcription factor	PRIMARY_MSI	NO	NO	NO	NO	NO	NO	NO	NO	NO	NO	NO	NO	NO	NO	NO	NO	NO	NO	NO	NO	NO	NO	NONE	NA	NA	NA	oncodriveclustl,smregions	3.56e-15	NA	NA	NA	NA	NA	NA	NA	0	0		0	0	0	0	0	0	0	0	0
H3Y2	Chromatin	PRIMARY_MSI	NO	NO	NO	NO	NO	NO	NO	NO	NO	NO	NO	NO	NO	NO	NO	NO	NO	NO	NO	NO	NO	NO	NONE	NA	NA	NA	oncodriveclustl,dndscv	3.39e-08	NA	NA	NA	NA	NA	NA	NA	1	6	p.Arg3His (1)	1	6	1	6	0	0	1	6	0
HLA-A	Immune	PRIMARY_MSS;PRIMARY_MSI	YES	YES	YES	NO	NO	NO	YES	NO	YES	NO	YES	NO	NO	NO	NO	NO	NO	YES	YES	YES	YES	YES	OTHER_WXS_AML_PRY_BEAT_2018;ICGC_WXS_LAML_KR_VARSCAN;ICGC_WXS_BLCA_CN;TCGA_WXS_CESC;ICGC_WGS_SKCA_BR;CBIOP_WXS_DLBCL_DFCI_2018;CBIOP_WXS_DLBC_BROAD_2012;OTHER_WGS_DLBCL_NATCOM_2018;PCAWG_WGS_HEAD_SCC;TCGA_WXS_HNSC;TCGA_WXS_LUSC;OTHER_WXS_NPC_NATCOM2017;PEDCBIOP_WXS_PIA-PRY	oncodrivefml,dndscv,cbase,mutpanning	7.88e-19	4.19e-20	oncodrivefml,dndscv,cbase,mutpanning,hotmaps	8.07e-25	3.31e-26	NA	NA	NA	NA	NA	NA	11	14		11	16	8	14	3	2	0	14	1
HLA-B	Immune	PRIMARY_MSI	YES	YES	YES	NO	NO	NO	YES	NO	YES	NO	YES	NO	NO	NO	NO	NO	NO	YES	YES	YES	NO	YES	TCGA_WXS_CESC;CBIOP_WXS_DLBCL_DFCI_2018;TCGA_WXS_DLBC;TCGA_WXS_ESCA;TCGA_WXS_HNSC;HARTWIG_LYMPHOID	NA	NA	NA	oncodrivefml,dndscv,mutpanning,hotmaps	4.03e-20	NA	NA	NA	NA	NA	NA	NA	8	13	p.Arg243Trp (3)	8	16	6	14	2	2	3	14	1
HLA-C	Immune	PRIMARY_MSI	YES	NO	YES	NO	NO	NO	YES	NO	NO	NO	NO	NO	NO	NO	NO	NO	NO	NO	NO	YES	NO	NO	NONE	NA	NA	NA	oncodrivefml,cbase,mutpanning	8.04e-15	NA	NA	NA	NA	NA	NA	NA	3	3		3	4	2	4	1	0	0	4	1
IDH1	DNA methylation	PRIMARY_MSS;PRIMARY_MSI	NO	YES	YES	NO	NO	NO	NO	NO	NO	NO	NO	NO	NO	NO	NO	NO	NO	YES	YES	YES	YES	YES	ICGC_WXS_LAML_KR_MUTECT;OTHER_WXS_AML_PRY_BEAT_2018;ICGC_WXS_LAML_KR_VARSCAN;TCGA_WXS_LAML;ICGC_WXS_BTCA_JP;TCGA_WXS_CHOL;HARTWIG_BILIARY;TCGA_WXS_SKCM;HARTWIG_SKIN_MELANOMA;ICGC_WXS_GBM_CN;PCAWG_WGS_CNS_GBM;TCGA_WXS_GBM;HARTWIG_NERVOUS_SYSTEM_GLIOBLASTOMA_MULTIFORME;PCAWG_WGS_LIVER_HCC;TCGA_WXS_LIHC;HARTWIG_LIVER;PEDCBIOP_WXS_HGG-PRY;PCAWG_WGS_CNS_OLIGO;TCGA_WXS_LGG;PCAWG_WGS_CNS_MEDULLO;OTHER_W…	mutpanning,hotmaps	6.44e-05	6.7e-06	combination	0.181431	0.098533	NA	NA	NA	NA	NA	NA	8	5	p.Arg132Cys (8)	8	6	8	6	0	0	8	6	0
IL7R	Immune	PRIMARY_MSI;METASTASES_MSS	YES	YES	YES	NO	NO	NO	NO	YES	NO	NO	NO	NO	NO	NO	NO	NO	NO	YES	YES	NO	YES	YES	D_ALL;CBIOP_WXS_ESCA_BROAD;ICGC_WXS_LINC_JP_WXS	NA	NA	NA	combination	0.02465	0.010519	NA	NA	NA	combination	0.045829	0.034246	3	14	p.Ile121AsnfsTer8 (1)	3	15	1	15	2	0	0	15	0
IRF1	Immune	PRIMARY_MSI	NO	YES	YES	NO	NO	NO	NO	NO	NO	NO	NO	NO	NO	NO	NO	NO	NO	YES	NO	NO	NO	YES	OTHER_WGS_MM_NATLEUK2018	NA	NA	NA	oncodrivefml,cbase	0.003797	NA	NA	NA	NA	NA	NA	NA	0	6		0	6	0	6	0	0	0	6	0
JUN	Wnt signalling	PRIMARY_MSS	NO	NO	YES	NO	NO	NO	NO	NO	NO	NO	NO	NO	NO	NO	NO	NO	NO	NO	NO	NO	YES	NO	NONE	oncodrivefml,mutpanning	0.002467	0.000419	NA	NA	NA	NA	NA	NA	NA	NA	NA	13	4	p.Ser37HisfsTer69 (1)	15	4	1	3	14	1	0	3	0
KLF5	Transcription factor	PRIMARY_MSS	YES	YES	YES	NO	NO	NO	NO	YES	NO	NO	NO	NO	NO	NO	NO	NO	NO	YES	YES	NO	NO	YES	TCGA_WXS_BLCA;TCGA_WXS_CESC;TCGA_WXS_LUSC	oncodrivefml,dndscv,cbase,mutpanning	5.04e-05	NA	NA	NA	NA	NA	NA	NA	NA	NA	NA	14	19	p.Ser303Pro (2);p.Asp418Gly (2);p.Pro301Ser (2)	14	19	14	11	0	8	14	11	0
KMT2B	Chromatin	PRIMARY_MSI	NO	YES	YES	NO	NO	NO	NO	NO	NO	NO	NO	NO	NO	NO	NO	NO	NO	YES	YES	YES	NO	YES	HARTWIG_BONESOFT_TISSUE;CBIOP_WXS_VSC_CUK_2018	NA	NA	NA	dndscv,cbase	1.87e-09	NA	NA	NA	NA	NA	NA	NA	3	35	p.Thr176AspfsTer8 (1)	3	36	2	35	1	1	0	35	0
KMT2C	Chromatin	PRIMARY_MSS	YES	YES	YES	NO	YES	NO	NO	NO	NO	NO	NO	NO	NO	NO	NO	YES	NO	YES	YES	YES	YES	YES	CBIOP_WXS_ACY_2019;OTHER_WXS_AML_PRY_BEAT_2018;HARTWIG_ANUS;ICGC_WXS_BLCA_CN;CBIOP_WXS_BLCA_BGI;PCAWG_WGS_BLADDER_TCC;TCGA_WXS_BLCA;CBIOP_WXS_BRCA_MBCPROJECT_2018_MET_TREAT;ICGC_WGS_BRCA_FR;CBIOP_WXS_BRCA_MBCPROJECT_2018_PRY_UNTREAT;CBIOP_WXS_BRCA_MBCPROJECT_2018_MET_UNTREAT;ICGC_WXS_BRCA_KR;ICGC_WXS_BRCA_UK;ICGC_WGS_BRCA_EU;PCAWG_WGS_BREAST_ADENOCA;TCGA_WXS_BRCA;HARTWIG_BREAST;TCGA_WXS_CESC;TCGA…	cbase	3.04e-06	2.32e-07	NA	NA	NA	NA	NA	NA	NA	NA	NA	28	41	p.Asn2842LysfsTer2 (1);p.Arg56Gln (2);p.Thr156Met (1);p.Ala4065Val (1);p.Arg4533Ter (1);p.Met940TyrfsTer10 (2)	28	41	17	39	11	2	5	39	1
KRAS	Ras/Raf/Mek/Erk	PRIMARY_MSS;PRIMARY_MSI;PRIMARY_POL;METASTASES_MSS	YES	YES	YES	YES	YES	YES	YES	YES	YES	YES	NO	NO	YES	NO	YES	YES	YES	YES	YES	YES	YES	YES	PEDCBIOP_WXS_BALL-PRY;PEDCBIOP_WXS_BALL-REL;D_ALL;OTHER_WXS_AML_PRY_BEAT_2018;PEDCBIOP_WXS_AML-PRY;TCGA_WXS_LAML;D_AML;HARTWIG_ANUS;HARTWIG_SMALL_INTESTINE;HARTWIG_NET_SMALL_INTESTINAL;ICGC_WXS_BLCA_CN;CBIOP_WXS_BLCA_BGI;TCGA_WXS_BLCA;TCGA_WXS_BRCA;HARTWIG_BREAST;TCGA_WXS_CESC;ICGC_WXS_BTCA_JP;TCGA_WXS_CHOL;PCAWG_WGS_BILIARY_ADENOCA;HARTWIG_BILIARY;CBIOP_WXS_CLL_IUOPA_2015;CBIOP_WXS_CLL_BROAD_201…	oncodrivefml,oncodriveclustl,dndscv,smregions,cbase,mutpanning,hotmaps	5.22e-62	2.22e-63	dndscv,smregions,cbase,mutpanning,hotmaps	4.69e-36	2.03e-37	combination	1.27e-05	1.77e-06	oncodriveclustl,dndscv,smregions,cbase,mutpanning,hotmaps	7.76e-35	1.51e-35	685	4	p.Gly12Ala (30);p.Gly12Asp (180);p.Gly12Val (170);p.Gln61His (7);p.Ala146Thr (44);p.Gly13Asp (109);p.Gly12Cys (42);p.Gln61Lys (3);p.Gly13Cys (10);p.Gly12Ser (42);p.Ala146Val (10);p.Gln61Leu (6);p.Gln61His (9);p.Val14Ile (1);p.Gly12Arg (9);p.Lys117Asn (1);p.Lys117Asn (3);p.Ala59Thr (2)	695	5	689	5	6	0	694	4	0
KRT12	Cytoskeleton	PRIMARY_POL	NO	NO	NO	NO	NONE	NO	NO	NO	NO	NO	NO	NO	NO	NO	NO	NO	NO	NO	NO	NO	NO	NO		NA	NA	NA	NA	NA	NA	oncodrivefml,dndscv,cbase	1.88086e-09		NA	NA	NA	3	10	p.Arg225Cys (1);p.Val228Ile (1)	3	10	3	10	0	0	2	10	0
LCP1	Immune	PRIMARY_MSI	NO	NO	YES	NO	NO	NO	NO	NO	NO	NO	NO	NO	NO	NO	NO	NO	NO	NO	NO	NO	YES	NO	NONE	NA	NA	NA	combination	0.000774	0.00028	NA	NA	NA	NA	NA	NA	0	17		0	18	0	18	0	0	0	15	0
LILRB3	Immune	PRIMARY_MSS	NO	NO	NO	NO	NONE	NO	NO	NO	NO	NO	NO	NO	NO	NO	NO	NO	NO	NO	NO	NO	NO	NO		dndscv,cbase	0.000182744		NA	NA	NA	NA	NA	NA	NA	NA	NA	0	24		0	26	0	26	0	0	0	26	0
LIMK2	Rho	PRIMARY_POL	NO	NO	NO	NO	NO	NO	NO	NO	NO	NO	NO	NO	NO	NO	NO	NO	NO	NO	NO	NO	NO	NO	NONE	NA	NA	NA	NA	NA	NA	oncodrivefml,cbase	1.02e-05	NA	NA	NA	NA	1	3		1	3	1	3	0	0	0	3	0
LMTK3	Ras/Raf/Mek/Erk	PRIMARY_MSI	NO	NO	NO	NO	NO	NO	NO	NO	NO	NO	NO	NO	NO	NO	NO	NO	NO	NO	NO	NO	NO	NO	NONE	NA	NA	NA	oncodriveclustl,mutpanning	3.16e-06	NA	NA	NA	NA	NA	NA	NA	2	13	p.Glu1407ArgfsTer162 (1)	2	14	1	14	1	0	0	14	1
MAP2K1	MAPK signalling	PRIMARY_MSS	YES	YES	YES	NO	YES	NO	NO	YES	NO	NO	NO	NO	NO	NO	NO	YES	NO	YES	YES	YES	YES	YES	CBIOP_WXS_BLCA_DFARBER_MSKCC_2014;TCGA_WXS_SKCM;HARTWIG_SKIN_MELANOMA;HARTWIG_COLONRECTUM;CBIOP_WXS_DLBCL_DFCI_2018;CBIOP_WXS_DLBC_BROAD_2012;TCGA_WXS_LUAD;HARTWIG_LUNG_NON_SMALL_CELL	hotmaps	4.31e-07	2.79e-08	NA	NA	NA	NA	NA	NA	NA	NA	NA	16	4	p.Gln56Pro (3)	16	4	13	4	3	0	13	4	0
MAP2K4	MAPK signalling	PRIMARY_MSS;PRIMARY_POL	YES	YES	YES	NO	YES	NO	NO	NO	NO	NO	NO	NO	NO	NO	NO	YES	NO	YES	YES	YES	YES	YES	ICGC_WXS_BRCA_UK;ICGC_WGS_BRCA_EU;PCAWG_WGS_BREAST_ADENOCA;TCGA_WXS_BRCA;HARTWIG_BREAST;ICGC_WXS_BTCA_JP;PCAWG_WGS_COLORECT_ADENOCA;TCGA_WXS_COADREAD;ICGC_WXS_PACA_AU_WXS;PCAWG_WGS_PANC_ADENOCA;TCGA_WXS_PAAD	oncodrivefml,dndscv,cbase,hotmaps	3.21e-14	1.64e-15	NA	NA	NA	cbase	4.55e-06	4.95e-07	NA	NA	NA	14	9	p.Arg145Trp (1);p.Arg165Gln (2);p.Arg292Ter (1)	14	9	11	9	3	0	6	9	4
MAP2K7	MAPK signalling	PRIMARY_MSS;PRIMARY_MSI	YES	YES	YES	NO	NO	NO	NO	YES	NO	NO	NO	NO	NO	NO	NO	NO	YES	YES	NO	NO	NO	YES	TCGA_WXS_STAD	smregions,cbase	3.53e-09	NA	oncodrivefml,dndscv,cbase	1.3e-07	NA	NA	NA	NA	NA	NA	NA	12	13	p.Ala85ProfsTer32 (1);p.Ala85ArgfsTer23 (1);p.Thr291Met (2);p.Ala245Val (2);p.Asp277Asn (2);p.Asp320Asn (3);p.Pro357Leu (1)	14	15	11	14	3	1	10	14	0
MAP3K1	MAPK signalling	PRIMARY_MSS;METASTASES_MSS	YES	YES	YES	NO	YES	NO	NO	NO	NO	NO	NO	NO	NO	NO	NO	YES	YES	YES	YES	YES	YES	YES	CBIOP_WXS_BRCA_MBCPROJECT_2018_MET_TREAT;ICGC_WXS_BRCA_UK;ICGC_WGS_BRCA_EU;PCAWG_WGS_BREAST_ADENOCA;TCGA_WXS_BRCA;HARTWIG_BREAST;HARTWIG_UTERUS_CERVICAL;TCGA_WXS_COADREAD;TCGA_WXS_GBM;HARTWIG_LIVER;TCGA_WXS_THCA;TCGA_WXS_UCEC	oncodrivefml,cbase	0.001974	0.000325	NA	NA	NA	NA	NA	NA	combination	0.073062	0.069549	14	15	p.Arg364Trp (2)	15	15	7	15	8	0	2	15	1
MAP3K21	MAPK signalling	PRIMARY_MSS	NO	NO	NO	NO	NO	NO	NO	NO	NO	NO	NO	NO	NO	NO	NO	NO	NO	NO	NO	NO	NO	NO	NONE	oncodrivefml,dndscv,mutpanning	2.74e-09	NA	NA	NA	NA	NA	NA	NA	NA	NA	NA	31	27	p.Arg463His (2);p.Arg388His (2);p.Glu314Lys (2);p.Val525Met (2)	31	30	18	30	13	0	8	30	4
MET	RTK signalling	METASTASES_MSS	NO	YES	YES	NO	NO	NO	NO	NO	NO	NO	NO	NO	NO	NO	NO	NO	NO	YES	YES	NO	YES	YES	TCGA_WXS_LGG;PCAWG_WGS_KIDNEY_RCC;TCGA_WXS_KIRP	NA	NA	NA	NA	NA	NA	NA	NA	NA	combination	0.128741	0.163822	3	10		3	10	3	10	0	0	0	10	2
METTL21C	Protein methylation	PRIMARY_POL	NO	NO	NO	NO	NO	NO	NO	NO	NO	NO	NO	NO	NO	NO	NO	NO	NO	NO	NO	NO	NO	NO	NONE	NA	NA	NA	NA	NA	NA	oncodrivefml,dndscv	5.54e-06	NA	NA	NA	NA	0	10		0	10	0	10	0	0	0	10	0
MGA	Apoptosis	PRIMARY_MSS	NO	YES	YES	NO	NO	NO	NO	NO	NO	NO	NO	NO	NO	NO	NO	NO	NO	YES	YES	YES	NO	YES	CBIOP_WXS_CLL_IUOPA_2015;TCGA_WXS_LUAD	smregions,hotmaps	1.03e-06	NA	NA	NA	NA	NA	NA	NA	NA	NA	NA	14	24	p.Arg2435Gln (3)	15	25	10	25	5	0	3	25	0
MITF	Transcription factor	PRIMARY_MSS	NO	NO	YES	NO	NO	NO	NO	NO	NO	NO	NO	NO	NO	NO	NO	NO	NO	NO	NO	NO	YES	NO	NONE	combination	0.052779	0.020561	NA	NA	NA	NA	NA	NA	NA	NA	NA	5	8	p.Arg321Ter (3);p.Glu124Lys (1)	5	8	5	8	0	0	1	8	0
MLF1	Transcription factor	PRIMARY_POL	NO	NO	YES	NO	NO	NO	NO	NO	NO	NO	NO	NO	NO	NO	NO	NO	NO	NO	NO	NO	YES	NO	NONE	NA	NA	NA	NA	NA	NA	combination	0.255395	0.248695	NA	NA	NA	0	4		0	4	0	4	0	0	0	4	0
MLH1	DNA repair	PRIMARY_MSI	NO	NO	YES	NO	NO	NO	NO	NO	NO	NO	NO	NO	NO	NO	NO	NO	NO	NO	YES	YES	YES	NO	NONE	NA	NA	NA	dndscv,cbase	2.13e-08	2.58e-09	NA	NA	NA	NA	NA	NA	1	9		1	9	1	9	0	0	0	9	1
MMP16	Matrix metalloproteinase	PRIMARY_MSS	NO	NO	NO	NO	NO	NO	NO	NO	NO	NO	NO	NO	NO	NO	NO	NO	NO	NO	NO	NO	NO	NO	NONE	dndscv,cbase	3.79e-08	NA	NA	NA	NA	NA	NA	NA	NA	NA	NA	4	52	p.Arg594His (1);p.Arg601Cys (2);p.Gly337Arg (1)	4	53	4	50	0	3	4	45	0
MSH2	DNA repair	PRIMARY_MSI	NO	NO	YES	NO	NO	NO	NO	NO	NO	NO	NO	NO	NO	NO	NO	NO	NO	NO	YES	YES	YES	NO	NONE	NA	NA	NA	dndscv,cbase	8.17e-07	1.48e-07	NA	NA	NA	NA	NA	NA	1	3		1	3	1	3	0	0	0	3	0
MTOR	PI3K signalling	PRIMARY_MSS;METASTASES_MSS	YES	YES	YES	NO	YES	NO	NO	NO	NO	NO	NO	NO	NO	NO	NO	YES	NO	YES	YES	YES	YES	YES	TCGA_WXS_LAML;CBIOP_WXS_ANGS_PAINTER_2018_TREAT;CBIOP_WXS_BRCA_MBCPROJECT_2018_PRY_UNTREAT;TCGA_WXS_COADREAD;ICGC_WXS_LINC_JP_WXS;TCGA_WXS_LGG;HARTWIG_BONESOFT_TISSUE;PCAWG_WGS_PANC_ENDOCRINE;HARTWIG_NET_PANCREATIC;PCAWG_WGS_KIDNEY_RCC;TCGA_WXS_KIRC;HARTWIG_KIDNEY_RENAL_CELL;PCAWG_WGS_KIDNEY chrCC;TCGA_WXS_KICH;TCGA_WXS_UCEC	oncodrivefml,oncodriveclustl,dndscv,mutpanning,hotmaps	1.69e-14	8.71e-16	NA	NA	NA	NA	NA	NA	combination	1.71e-05	3.62e-06	36	23	p.Glu1799Lys (3);p.Arg1391Gly (5);p.Leu2427Gln (3);p.Arg1514Gln (2);p.Ile2017Thr (2);p.Ala1792Val (1);p.Val2006Phe (1)	37	25	35	25	2	0	35	24	0
MYH11	Smooth muscle	PRIMARY_MSI;PRIMARY_POL	YES	YES	NO	YES	TCGA_WXS_LAML;HARTWIG_BREAST;TCGA_WXS_LGG;OTHER_WXS_NPC_NATCOM2017;TCGA_WXS_PRAD;HARTWIG_PROSTATE;CBIOP_WXS_BCC_UNIGE_2016_TREAT	NO	NO	NO	NO	NO	NO	NO	NO	NO	NO	NO	NO	NO	NO	NO	YES	YES	TCGA_WXS_LAML;HARTWIG_BREAST;TCGA_WXS_LGG;OTHER_WXS_NPC_NATCOM2017;TCGA_WXS_PRAD;HARTWIG_PROSTATE;CBIOP_WXS_BCC_UNIGE_2016_TREAT; CBIOP_WXS_CM_VALLEN_2018; HARTWIG_WGS_PRAD_2020; TCGA_WXS_PRAD; TCGA_WXS_SOFT_TISSUE; TCGA_WXS_LGGNOS; HARTWIG_WGS_SCLC_2020; TCGA_WXS_AML; PCAWG_WGS_BILIARY_ADENOCA	NA	NA	NA	smregions	0.00342041	0.00131523	combination	0.108059	0.0914149	NA	NA	NA	6	31	p.Arg508His (1);p.Lys1263del (2);p.Arg446Cys (1);p.Ala739Val (1)	6	33	6	30	0	3	3	30	3
MYO10	Cytoskeleton	PRIMARY_MSI	NO	NO	NO	NO	NO	NO	NO	NO	NO	NO	NO	NO	NO	NO	NO	NO	NO	NO	NO	NO	NO	NO	NONE	NA	NA	NA	oncodriveclustl,hotmaps	4.99e-05	NA	NA	NA	NA	NA	NA	NA	0	23	p.Ser1226LeufsTer25 (4)	0	24	0	19	0	5	0	16	0
NBEA	Cytoskeleton	PRIMARY_MSS;METASTASES_MSS	YES	YES	YES	NO	YES	NO	NO	NO	NO	NO	NO	NO	NO	NO	NO	YES	NO	YES	NO	NO	YES	YES	HARTWIG_SMALL_INTESTINE;HARTWIG_SKIN_MELANOMA;ICGC_WXS_COCA_CN_WXS_VARSCAN;CBIOP_WXS_DLBCL_DFCI_2018;ICGC_WGS_ESAD_UK;ICGC_WGS_LICA_FR_WGS;TCGA_WXS_LIHC;PCAWG_WGS_PANC_ADENOCA;HARTWIG_PANCREAS	dndscv,cbase	1.05e-06	7.08e-08	NA	NA	NA	NA	NA	NA	cbase,mutpanning	6.33e-06	1.36e-06	2	122	p.Asn1121MetfsTer9 (2);p.Asn1121LysfsTer2 (1);p.Arg2845Ter (1);p.Arg1318His (1);p.Arg2479Gln (1)	2	130	2	121	0	9	2	112	0
NCOA1	Transcription factor	PRIMARY_POL	NO	YES	YES	NO	NO	NO	NO	NO	NO	NO	NO	NO	NO	NO	NO	NO	NO	YES	NO	NO	YES	YES	HARTWIG_BREAST	NA	NA	NA	NA	NA	NA	smregions	0.027556	0.018429	NA	NA	NA	0	9		0	9	0	8	0	1	0	7	0
NEDD9	Cell interactions	PRIMARY_MSI	NO	NO	NO	NO	NO	NO	NO	NO	NO	NO	NO	NO	NO	NO	NO	NO	NO	NO	NO	NO	NO	NO	NONE	NA	NA	NA	oncodriveclustl,smregions	4.22e-05	NA	NA	NA	NA	NA	NA	NA	4	8	p.Ala728Thr (2)	4	8	4	8	0	0	2	8	0
NF1	MAPK signalling	PRIMARY_POL;METASTASES_MSS	YES	YES	YES	NO	YES	NO	NO	NO	NO	NO	NO	NO	NO	NO	NO	YES	NO	YES	YES	YES	YES	YES	TCGA_WXS_ACC;PEDCBIOP_WXS_BALL-REL;D_ALL;OTHER_WXS_AML_PRY_BEAT_2018;TCGA_WXS_LAML;ICGC_WXS_BLCA_CN;CBIOP_WXS_BLCA_BGI;PCAWG_WGS_BLADDER_TCC;CBIOP_WXS_BRCA_MBCPROJECT_2018_MET_UNTREAT;ICGC_WGS_BRCA_EU;TCGA_WXS_BRCA;HARTWIG_BREAST;ICGC_WXS_BTCA_JP;HARTWIG_BILIARY;ICGC_WGS_MELA_AU;TCGA_WXS_SKCM;PCAWG_WGS_SKIN_MELANOMA;HARTWIG_SKIN_MELANOMA;HARTWIG_COLONRECTUM;PCAWG_WGS_CNS_GBM;TCGA_WXS_GBM;HARTWIG_…	NA	NA	NA	NA	NA	NA	combination	0.002666	0.001089	combination	0.01504	0.007466	13	21	p.Ile679AspfsTer21 (1)	14	30	8	30	6	0	1	30	2
NIN	Wnt signalling	PRIMARY_MSI	YES	YES	YES	NO	YES	NO	NO	NO	NO	NO	NO	NO	NO	NO	NO	YES	NO	YES	NO	NO	YES	YES	CBIOP_WXS_BRCA_MBCPROJECT_2018_MET_UNTREAT;TCGA_WXS_COADREAD;TCGA_WXS_MESO;TCGA_WXS_STAD	NA	NA	NA	mutpanning	8.11e-06	1.86e-06	NA	NA	NA	NA	NA	NA	0	17		0	17	0	15	0	2	0	11	0
NLRC5	Immune	PRIMARY_MSI;PRIMARY_POL	NO	NO	NO	NO	NO	NO	NO	NO	NO	NO	NO	NO	NO	NO	NO	NO	NO	NO	NO	NO	NO	NO	NONE	NA	NA	NA	oncodrivefml,dndscv,cbase	4.53e-09	NA	oncodrivefml,cbase	0.000754	NA	NA	NA	NA	3	20		3	21	1	21	2	0	0	21	0
NR4A3	Hormonal	PRIMARY_POL	NO	NO	YES	NO	NO	NO	NO	NO	NO	NO	NO	NO	NO	NO	NO	NO	NO	NO	NO	NO	YES	NO	NONE	NA	NA	NA	NA	NA	NA	cbase	0.009894	0.005533	NA	NA	NA	1	19		1	19	1	19	0	0	0	19	0
NRAS	Ras/Raf/Mek/Erk	PRIMARY_MSS;METASTASES_MSS	YES	YES	YES	YES	YES	YES	YES	YES	NO	YES	NO	NO	YES	NO	YES	YES	YES	YES	YES	YES	YES	YES	D_ALL;PCAWG_WGS_MYELOID_AML;OTHER_WXS_AML_PRY_BEAT_2018;ICGC_WXS_LAML_KR_VARSCAN;PEDCBIOP_WXS_AML-PRY;D_AML;CBIOP_WXS_ANGS_PAINTER_2018_UNTREAT;ICGC_WXS_BTCA_JP;CBIOP_WXS_CLL_BROAD_2013;CBIOP_WXS_SKCM_BROAD;ICGC_WGS_MELA_AU;TCGA_WXS_SKCM;PCAWG_WGS_SKIN_MELANOMA;HARTWIG_SKIN_MELANOMA;D_CM;PCAWG_WGS_COLORECT_ADENOCA;TCGA_WXS_COADREAD;HARTWIG_COLONRECTUM;TCGA_WXS_GBM;TCGA_WXS_LIHC;TCGA_WXS_LGG;TCGA_…	oncodrivefml,oncodriveclustl,dndscv,smregions,cbase,mutpanning,hotmaps	4.08e-49	1.73e-50	NA	NA	NA	NA	NA	NA	dndscv,mutpanning,hotmaps	8.34e-10	1.62e-10	73	4	p.Gln61Lys (21);p.Gly12Cys (4);p.Gln61Arg (11);p.Gly12Val (5);p.Gln61Leu (7);p.Gly12Asp (14);p.Gly13Val (2);p.Gln61His (3)	74	8	74	8	0	0	74	8	0
OLIG2	Transcription factor	PRIMARY_MSI	NO	NO	YES	NO	NO	NO	NO	NO	NO	NO	NO	NO	NO	NO	NO	NO	NO	NO	NO	NO	YES	NO	NONE	NA	NA	NA	oncodriveclustl	2.91e-06	5.78e-07	NA	NA	NA	NA	NA	NA	6	7	p.Ser88Ala (5);p.Pro301Leu (1)	6	8	6	7	0	1	6	7	0
PAN3	RNA abundance	PRIMARY_MSI	YES	NO	NO	NO	NO	NO	NO	YES	NO	NO	NO	NO	NO	NO	NO	NO	NO	NO	NO	NO	NO	NO	NONE	NA	NA	NA	oncodrivefml,dndscv,cbase	2.18e-06	NA	NA	NA	NA	NA	NA	NA	3	11	p.Arg740Ter (1)	3	11	1	11	2	0	0	11	0
PCBP1	RNA abundance	PRIMARY_MSS;METASTASES_MSS	YES	YES	YES	YES	YES	YES	NO	YES	NO	YES	NO	NO	NO	NO	YES	YES	YES	YES	YES	NO	YES	YES	PCAWG_WGS_COLORECT_ADENOCA;TCGA_WXS_COADREAD;HARTWIG_COLONRECTUM;ICGC_WGS_PACA_CA_WGS	oncodrivefml,oncodriveclustl,dndscv,smregions,cbase,mutpanning	2.75e-57	1.17e-58	NA	NA	NA	NA	NA	NA	combination	0.05191	0.043637	60	13	p.Leu100Pro (6);p.Leu100_Thr107del (5);p.Leu100Gln (50);p.Leu102Gln (4)	60	13	60	7	0	6	60	7	0
PDE4DIP	Cytoskeleton	PRIMARY_MSS;PRIMARY_MSI;PRIMARY_POL	NO	YES	YES	NO	NO	NO	NO	NO	NO	NO	NO	NO	NO	NO	NO	NO	NO	YES	NO	NO	YES	YES	ICGC_WXS_THCA_SA	mutpanning	0.23002	0.143451	oncodrivefml,cbase	1.04e-12	7.13e-14	combination	0.012278	0.006728	NA	NA	NA	4	13		4	13	3	13	1	0	0	13	0
PIK3CA	PI3K signalling	PRIMARY_MSS;PRIMARY_MSI;PRIMARY_POL;METASTASES_MSS	YES	YES	YES	YES	YES	YES	YES	YES	YES	YES	YES	YES	YES	NO	YES	YES	YES	YES	YES	YES	YES	YES	CBIOP_WXS_ACY_2019;HARTWIG_ANUS;CBIOP_WXS_ANGS_PAINTER_2018_UNTREAT;ICGC_WXS_BLCA_CN;CBIOP_WXS_BLCA_BGI;CBIOP_WXS_BLCA_DFARBER_MSKCC_2014;TCGA_WXS_BLCA;HARTWIG_URINARY_TRACT;CBIOP_WXS_BRCA_MBCPROJECT_2018_MET_TREAT;ICGC_WGS_BRCA_FR;PCAWG_WGS_BREAST_LOBULARCA;CBIOP_WXS_BRCA_MBCPROJECT_2018_PRY_UNTREAT;CBIOP_WXS_BRCA_MBCPROJECT_2018_MET_UNTREAT;ICGC_WXS_BRCA_KR;ICGC_WXS_BRCA_UK;ICGC_WGS_BRCA_EU;PCA…	oncodrivefml,oncodriveclustl,dndscv,smregions,cbase,mutpanning,hotmaps	5.77e-62	2.45e-63	oncodriveclustl,dndscv,cbase,mutpanning,hotmaps	7.81e-50	2.96e-51	combination	5.54e-06	6.52e-07	oncodriveclustl,dndscv,smregions,cbase,mutpanning,hotmaps	2.8e-42	5.44e-43	265	18	p.Glu545Lys (82);p.His1047Arg (29);p.Glu81Lys (3);p.Gln546Arg (6);p.Glu453Lys (3);p.Cys420Arg (5);p.Glu542Lys (39);p.Gly1049Arg (4);p.Gln546Lys (12);p.Arg108His (3);p.Glu545Gly (1);p.Gly118Asp (6);p.Glu545Ala (3);p.His1047Tyr (2);p.His1047Leu (4);p.Met1043Val (2);p.Asn345Lys (8);p.Arg88Gln (12);p.Glu110del (4);p.Arg38Cys (2);p.Thr1025Ala (1);p.Arg93Gln (4);p.Met1043Ile (3);p.Gly106Val (3);p.Glu72…	293	21	281	19	12	2	281	16	0
PIK3R1	PI3K signalling	PRIMARY_MSS;PRIMARY_MSI;PRIMARY_POL	NO	YES	YES	NO	NO	NO	NO	NO	NO	NO	NO	NO	NO	NO	NO	NO	NO	YES	YES	YES	YES	YES	CBIOP_WXS_ACY_2019;ICGC_WGS_BRCA_EU;TCGA_WXS_BRCA;HARTWIG_BREAST;ICGC_WXS_BTCA_JP;TCGA_WXS_GBM;HARTWIG_NERVOUS_SYSTEM_GLIOBLASTOMA_MULTIFORME;CBIOP_WXS_HNSC_BROAD;TCGA_WXS_LGG;HARTWIG_BONESOFT_TISSUE;CBIOP_WXS_EGC_TMUCIH_2015;PCAWG_WGS_UTERUS_ADENOCA;TCGA_WXS_UCEC;TCGA_WXS_UCS	oncodrivefml,dndscv,cbase,mutpanning,hotmaps	8.41e-16	4.38e-17	hotmaps	1.34e-07	2.13e-08	oncodrivefml,dndscv,smregions	9.66e-10	8.75e-11	NA	NA	NA	42	14	p.Arg358Ter (1);p.Asn564Asp (3);p.Lys567Glu (2)	43	15	19	14	24	1	9	14	4
PLK1	Cell cycle	PRIMARY_MSS	NO	NO	NO	NO	NO	NO	NO	NO	NO	NO	NO	NO	NO	NO	NO	NO	NO	NO	NO	NO	NO	NO	NONE	dndscv,cbase,mutpanning	1.85e-06	NA	NA	NA	NA	NA	NA	NA	NA	NA	NA	11	11		11	13	6	11	5	2	0	11	0
PLXNB2	Cell interactions	PRIMARY_MSI	NO	NO	YES	NO	NO	NO	NO	NO	NO	NO	NO	NO	NO	NO	NO	NO	NO	NO	YES	NO	NO	NO	NONE	NA	NA	NA	oncodrivefml,cbase	4.87e-07	NA	NA	NA	NA	NA	NA	NA	4	26		4	27	2	27	2	0	0	27	2
POLE	DNA repair	PRIMARY_POL	NO	YES	YES	NO	NO	NO	NO	NO	NO	NO	NO	NO	NO	NO	NO	NO	NO	YES	YES	NO	YES	YES	TCGA_WXS_CESC;HARTWIG_SKIN_BASAL_CELL_CARCINOMA;HARTWIG_UTERUS_ENDOMETRIAL	NA	NA	NA	NA	NA	NA	oncodriveclustl,smregions,mutpanning	4.49e-12	2.44e-13	NA	NA	NA	1	21		1	21	1	21	0	0	1	20	0
POLG	Mitochondria	PRIMARY_MSI	NO	NO	YES	NO	NO	NO	NO	NO	NO	NO	NO	NO	NO	NO	NO	NO	NO	NO	NO	NO	YES	NO	NONE	NA	NA	NA	combination	0.138066	0.073789	NA	NA	NA	NA	NA	NA	0	10		0	10	0	9	0	1	0	8	0
POPDC3	Not known	PRIMARY_MSS	NO	NO	NO	NO	NO	NO	NO	NO	NO	NO	NO	NO	NO	NO	NO	NO	NO	NO	NO	NO	NO	NO	NONE	oncodrivefml,dndscv,cbase	4.36e-07	NA	NA	NA	NA	NA	NA	NA	NA	NA	NA	6	6	p.Arg287Ter (3)	6	6	5	6	1	0	0	6	0
PPP2R3B	PI3K signalling	PRIMARY_MSI	NO	NO	NO	NO	NO	NO	NO	NO	NO	NO	NO	NO	NO	NO	NO	NO	NO	NO	NO	NO	NO	NO	NONE	NA	NA	NA	oncodrivefml,cbase	0.020634	NA	NA	NA	NA	NA	NA	NA	0	8		0	8	0	8	0	0	0	8	0
PPP6C	Immune	PRIMARY_POL	NO	YES	YES	NO	NO	NO	NO	NO	NO	NO	NO	NO	NO	NO	NO	NO	NO	YES	YES	NO	YES	YES	CBIOP_WXS_SKCM_BROAD;TCGA_WXS_SKCM;PCAWG_WGS_SKIN_MELANOMA;HARTWIG_SKIN_MELANOMA;CBIOP_WXS_BCC_UNIGE_2016_UNTREAT	NA	NA	NA	NA	NA	NA	combination	8.39e-05	1.32e-05	NA	NA	NA	0	4		0	4	0	4	0	0	0	4	0
PRDM16	Transcription factor	PRIMARY_MSI	NO	NO	YES	NO	NO	NO	NO	NO	NO	NO	NO	NO	NO	NO	NO	NO	NO	NO	NO	NO	YES	NO	NONE	NA	NA	NA	cbase	0.092849	0.046203	NA	NA	NA	NA	NA	NA	5	29	p.Gly652Ser (2);p.Arg846Trp (2)	5	29	5	29	0	0	4	29	1
PRDM2	Cell cycle	PRIMARY_MSI	NO	YES	YES	NO	NO	NO	NO	NO	NO	NO	NO	NO	NO	NO	NO	NO	NO	YES	NO	NO	YES	YES	HARTWIG_ANUS;ICGC_WXS_LICA_CN;TCGA_WXS_KIRP	NA	NA	NA	mutpanning	0.000303	0.000103	NA	NA	NA	NA	NA	NA	4	7		4	7	3	7	1	0	0	7	0
PRKAG1	PI3K signalling	PRIMARY_MSS	NO	NO	NO	NO	NO	NO	NO	NO	NO	NO	NO	NO	NO	NO	NO	NO	NO	NO	NO	NO	NO	NO	NONE	oncodriveclustl,dndscv,smregions,mutpanning,hotmaps	5.79e-13	NA	NA	NA	NA	NA	NA	NA	NA	NA	NA	11	5	p.Arg70Gln (4);p.Arg308Gln (7)	11	5	11	5	0	0	11	5	0
PRKCB	Multiple functions	METASTASES_MSS	NO	YES	YES	NO	NO	NO	NO	NO	NO	NO	NO	NO	NO	NO	NO	NO	NO	YES	NO	NO	YES	YES	TCGA_WXS_SKCM;OTHER_WGS_DLBCL_NATCOM_2018;CBIOP_WXS_HNSC_BROAD;TCGA_WXS_LUSC;TCGA_WXS_STAD	NA	NA	NA	NA	NA	NA	NA	NA	NA	combination	0.028887	0.019962	6	17	p.Arg624Ter (1);p.Pro400Leu (3)	6	17	5	17	1	0	3	17	0
PTEN	PI3K signalling	PRIMARY_MSS;PRIMARY_MSI;PRIMARY_POL;METASTASES_MSS	YES	YES	YES	YES	YES	YES	YES	YES	YES	YES	YES	NO	NO	NO	NO	YES	YES	YES	YES	YES	YES	YES	TCGA_WXS_BLCA;CBIOP_WXS_BRCA_MBCPROJECT_2018_MET_UNTREAT;ICGC_WXS_BRCA_UK;ICGC_WGS_BRCA_EU;PCAWG_WGS_BREAST_ADENOCA;TCGA_WXS_BRCA;HARTWIG_BREAST;TCGA_WXS_CESC;ICGC_WXS_BTCA_JP;PCAWG_WGS_BILIARY_ADENOCA;CBIOP_WXS_SKCM_BROAD;TCGA_WXS_SKCM;PCAWG_WGS_SKIN_MELANOMA;HARTWIG_SKIN_MELANOMA;ICGC_WXS_COCA_CN_WXS_VARSCAN;ICGC_WXS_COCA_CN_WXS_TORRENT;TCGA_WXS_COADREAD;HARTWIG_COLONRECTUM;ICGC_WXS_ESCA_CN_WXS…	oncodrivefml,dndscv,cbase,mutpanning,hotmaps	3.2e-33	1.55e-34	oncodrivefml,dndscv,cbase,mutpanning,hotmaps	2.4e-36	1.05e-37	combination	0.000193	3.44e-05	combination	0.006247	0.002575	47	11	p.Arg173Cys (1);p.Arg130Ter (3);p.Arg233Ter (1);p.Glu99Ter (1);p.Arg173His (1);p.Asn323LysfsTer2 (1);p.Thr319Ter (2)	51	11	36	8	15	3	16	8	11
PTPN11	MAPK signalling	PRIMARY_MSI;METASTASES_MSS	YES	YES	YES	NO	YES	NO	NO	NO	NO	NO	NO	NO	NO	NO	NO	YES	NO	YES	YES	NO	YES	YES	D_ALL;ICGC_WXS_LAML_KR_MUTECT;OTHER_WXS_AML_PRY_BEAT_2018;TCGA_WXS_LAML;CBIOP_WXS_CLL_IUOPA_2015;TCGA_WXS_COADREAD;TCGA_WXS_GBM;TCGA_WXS_LGG;CBIOP_WXS_MM_BROAD_UNTREAT;OTHER_WGS_MM_NATLEUK2018;TARGET_WGS_NBL_US;PCAWG_WGS_CNS_PILOASTRO;OTHER_WGS_PBCA_DE_PIA;PEDCBIOP_WXS_PIA-PRY	NA	NA	NA	smregions,hotmaps	0.046423	0.020148	NA	NA	NA	combination	0.000225	5.04e-05	5	6	p.Gly507Val (1);p.Thr472Met (2)	5	6	5	5	0	1	5	5	0
PWWP2A	Chromatin	PRIMARY_MSI	NO	NO	YES	NO	NO	NO	NO	NO	NO	NO	NO	NO	NO	NO	NO	NO	NO	NO	NO	NO	YES	NO	NONE	NA	NA	NA	smregions	0.217449	0.120851	NA	NA	NA	NA	NA	NA	2	6	p.Arg729His (1)	2	6	1	6	1	0	1	6	0
RAF1	Ras/Raf/Mek/Erk	PRIMARY_MSS	NO	YES	YES	NO	NO	NO	NO	NO	NO	NO	NO	NO	NO	NO	NO	NO	NO	YES	YES	NO	YES	YES	TCGA_WXS_BLCA;TCGA_WXS_SKCM	hotmaps	0.010446	0.002696	NA	NA	NA	NA	NA	NA	NA	NA	NA	7	8	p.Ser257Leu (5)	7	8	7	7	0	1	7	7	0
RASA1	Ras/Raf/Mek/Erk	PRIMARY_MSS	NO	YES	YES	NO	NO	NO	NO	NO	NO	NO	NO	NO	NO	NO	NO	NO	YES	YES	YES	YES	NO	YES	TCGA_WXS_HNSC;TCGA_WXS_LUSC	dndscv,cbase	5.91e-08	NA	NA	NA	NA	NA	NA	NA	NA	NA	NA	11	8		11	8	9	7	2	1	0	7	4
RASGRF1	Ras/Raf/Mek/Erk	PRIMARY_MSS	NO	NO	NO	NO	NO	NO	NO	NO	NO	NO	NO	NO	NO	NO	NO	NO	NO	NO	NO	NO	NO	NO	NONE	smregions,hotmaps	0.032316	NA	NA	NA	NA	NA	NA	NA	NA	NA	NA	7	23	p.Arg268His (3);p.Arg271Trp (1);p.Ala13Thr (2)	7	23	7	23	0	0	6	23	0
RB1	Cell cycle	PRIMARY_POL	YES	YES	YES	NO	NO	NO	NO	YES	NO	NO	NO	NO	NO	NO	NO	NO	YES	YES	YES	YES	YES	YES	TCGA_WXS_ACC;ICGC_WXS_BLCA_CN;CBIOP_WXS_BLCA_BGI;CBIOP_WXS_BLCA_DFARBER_MSKCC_2014;PCAWG_WGS_BLADDER_TCC;TCGA_WXS_BLCA;HARTWIG_URINARY_TRACT;ICGC_WGS_BRCA_EU;PCAWG_WGS_BREAST_ADENOCA;TCGA_WXS_BRCA;HARTWIG_BREAST;TCGA_WXS_CESC;TCGA_WXS_SKCM;PCAWG_WGS_SKIN_MELANOMA;HARTWIG_SKIN_MELANOMA;ICGC_WXS_ESCA_CN_WXS;ICGC_WGS_ESAD_UK;TCGA_WXS_ESCA;PCAWG_WGS_CNS_GBM;TCGA_WXS_GBM;HARTWIG_NERVOUS_SYSTEM_GLIOBLA…	NA	NA	NA	NA	NA	NA	cbase	0.000887	0.000297	NA	NA	NA	1	10		2	11	1	10	1	1	0	10	0
RBM10	RNA abundance	PRIMARY_MSS;METASTASES_MSS	YES	YES	YES	YES	YES	NO	NO	YES	NO	YES	NO	NO	NO	NO	NO	YES	YES	YES	YES	YES	YES	YES	CBIOP_WXS_BLCA_DFARBER_MSKCC_2014;HARTWIG_URINARY_TRACT;ICGC_WXS_BTCA_JP;PCAWG_WGS_COLORECT_ADENOCA;TCGA_WXS_COADREAD;CBIOP_WXS_LUAD_BROAD;PCAWG_WGS_LUNG_ADENOCA;TCGA_WXS_LUAD;HARTWIG_LUNG_NON_SMALL_CELL;ICGC_WXS_PACA_AU_WXS;PCAWG_WGS_PANC_ADENOCA	oncodrivefml,dndscv,cbase	2.41e-09	1.32e-10	NA	NA	NA	NA	NA	NA	dndscv,mutpanning	1.25e-06	2.73e-07	17	13	p.Arg295Ter (3)	17	13	11	12	6	1	0	12	3
RET	MAPK signalling	PRIMARY_MSS	NO	YES	YES	NO	NO	NO	NO	NO	NO	NO	NO	NO	NO	NO	NO	NO	NO	YES	YES	NO	YES	YES	CBIOP_WXS_SKCM_BROAD;TCGA_WXS_LUAD;TCGA_WXS_PCPG;TCGA_WXS_SARC;HARTWIG_THYROID	hotmaps	0.132791	0.069066	NA	NA	NA	NA	NA	NA	NA	NA	NA	0	22		0	22	0	22	0	0	0	22	0
RGS12	Regulator of G protein signalling	PRIMARY_MSI	NO	NO	NO	NO	NO	NO	NO	NO	NO	NO	NO	NO	NO	NO	NO	NO	NO	NO	NO	NO	NO	NO	NONE	NA	NA	NA	oncodriveclustl,mutpanning	2.86e-12	NA	NA	NA	NA	NA	NA	NA	0	19	p.Gln1292ArgfsTer49 (1)	0	19	0	16	0	3	0	15	0
RGS7	Regulator of G protein signalling	PRIMARY_POL	NO	YES	YES	NO	NO	NO	NO	NO	NO	NO	NO	NO	NO	NO	NO	NO	NO	YES	NO	NO	YES	YES	PCAWG_WGS_BREAST_ADENOCA;TCGA_WXS_BRCA;TCGA_WXS_LUAD	NA	NA	NA	NA	NA	NA	combination	0.016985	0.00995	NA	NA	NA	1	18	p.Ala78Val (1)	1	18	1	18	0	0	1	18	0
RNF43	Wnt signalling	PRIMARY_MSS;PRIMARY_MSI	YES	YES	YES	NO	YES	NO	YES	YES	YES	YES	YES	NO	NO	NO	NO	YES	YES	YES	YES	YES	YES	YES	PEDCBIOP_WXS_BALL-REL;ICGC_WXS_BTCA_JP;TCGA_WXS_COADREAD;HARTWIG_COLONRECTUM;PCAWG_WGS_ESO_ADENOCA;ICGC_WGS_ESAD_UK;ICGC_WGS_PACA_AU_WGS;ICGC_WXS_PACA_AU_WXS;ICGC_WXS_PACA_CA_WXS;PCAWG_WGS_PANC_ADENOCA;TCGA_WXS_PAAD;HARTWIG_PANCREAS;CBIOP_WXS_PRAD_MSKCC_DCFI_2018_MET;CBIOP_WXS_PRAD_SU2C_2019;TCGA_WXS_PRAD;TCGA_WXS_STAD;TCGA_WXS_UCEC	oncodrivefml,dndscv,cbase,mutpanning	2.28e-14	1.17e-15	oncodrivefml,oncodriveclustl,dndscv,cbase,mutpanning	3.13e-34	1.33e-35	NA	NA	NA	NA	NA	NA	35	5	p.Arg132Ter (1);p.Arg371Ter (2);c.252+1G>A (2);p.Arg337Ter (1)	37	5	22	4	15	1	0	4	7
ROBO2	Cell interactions	PRIMARY_POL	NO	NO	YES	NO	NO	NO	NO	NO	NO	NO	NO	NO	NO	NO	NO	NO	NO	NO	NO	NO	YES	NO	NONE	NA	NA	NA	NA	NA	NA	cbase	0.003435	0.001425	NA	NA	NA	27	63	p.Val1095SerfsTer22 (2);p.Ala402Val (1);p.Arg926His (3);p.Trp363LeufsTer21 (1);p.Arg746His (2);p.Arg630His (2);p.Asp55Asn (1);p.Arg138Gln (2);p.Thr744Met (2);p.Val815Ile (1)	27	68	21	68	6	0	14	68	1
RPL5	Ribosomes	PRIMARY_MSI	NO	NO	YES	NO	NO	NO	NO	NO	NO	NO	NO	NO	NO	NO	NO	NO	NO	NO	YES	NO	YES	NO	NONE	NA	NA	NA	hotmaps	0.006445	0.002419	NA	NA	NA	NA	NA	NA	0	4		0	4	0	4	0	0	0	4	0
RUNX1	Transcription factor	PRIMARY_MSS	NO	YES	YES	NO	NO	NO	NO	NO	NO	NO	NO	NO	NO	NO	NO	NO	NO	YES	YES	YES	YES	YES	CBIOP_WXS_ACY_2019;D_ALL;OTHER_WXS_AML_PRY_BEAT_2018;TCGA_WXS_LAML;TCGA_WXS_BRCA	oncodrivefml,cbase	8.83e-08	5.4e-09	NA	NA	NA	NA	NA	NA	NA	NA	NA	9	6		9	8	7	8	2	0	1	8	1
RUNX1T1	Transcription factor	PRIMARY_POL	NO	YES	YES	NO	NO	NO	NO	NO	NO	NO	NO	NO	NO	NO	NO	NO	NO	YES	NO	NO	YES	YES	PCAWG_WGS_LIVER_HCC;TCGA_WXS_LGG;CBIOP_WGS_PRAD_EURUROL_2017;CBIOP_WXS_BCC_UNIGE_2016_TREAT;CBIOP_WXS_SCLC_CLCGP;CBIOP_WXS_SCLC_UCOLOGNE_2015	NA	NA	NA	NA	NA	NA	combination	0.073645	0.055512	NA	NA	NA	3	33	p.Arg517Cys (3)	3	33	3	32	0	1	3	30	0
SAP130	Chromatin	PRIMARY_MSS	NO	NO	NO	NO	NO	NO	NO	NO	NO	NO	NO	NO	NO	NO	NO	NO	NO	NO	NO	NO	NO	NO	NONE	oncodrivefml,cbase	0.000172	NA	NA	NA	NA	NA	NA	NA	NA	NA	NA	5	9		5	9	4	9	1	0	0	9	0
SETD1B	Chromatin	PRIMARY_MSI;PRIMARY_POL	NO	YES	YES	NO	NO	NO	NO	NO	NO	NO	NO	NO	NO	NO	NO	NO	NO	YES	NO	NO	YES	YES	ICGC_WXS_ESCA_CN_WXS;PCAWG_WGS_OVARY_ADENOCA;ICGC_WXS_PACA_AU_WXS	NA	NA	NA	mutpanning	8.54e-05	2.58e-05	combination	0.001668	0.000635	NA	NA	NA	3	20	p.His8ProfsTer30 (1)	3	21	2	21	1	0	0	21	0
SIN3A	Chromatin	PRIMARY_MSS	YES	YES	YES	NO	NO	NO	NO	YES	NO	NO	NO	NO	NO	NO	NO	NO	NO	YES	YES	NO	NO	YES	PCAWG_WGS_LYMPH_BNHL	oncodrivefml,dndscv,cbase,mutpanning	2.71e-11	NA	NA	NA	NA	NA	NA	NA	NA	NA	NA	23	7	p.Ala126Val (5);p.Arg897Ter (1);p.Arg1104Ter (1)	24	10	17	9	7	1	5	9	2
SLC7A9	Electrolytes	PRIMARY_POL	NO	NO	NO	NO	NO	NO	NO	NO	NO	NO	NO	NO	NO	NO	NO	NO	NO	NO	NO	NO	NO	NO	NONE	NA	NA	NA	NA	NA	NA	oncodrivefml,cbase	9.03e-05	NA	NA	NA	NA	1	8		1	8	1	8	0	0	0	8	1
SMAD2	BMP/TGF-beta signalling	PRIMARY_MSS	YES	YES	YES	YES	YES	YES	NO	YES	NO	YES	NO	NO	YES	NO	YES	YES	YES	YES	YES	YES	YES	YES	HARTWIG_BREAST;PCAWG_WGS_COLORECT_ADENOCA;TCGA_WXS_COADREAD;HARTWIG_COLONRECTUM	oncodrivefml,dndscv,cbase,mutpanning,hotmaps	3.2e-33	1.55e-34	NA	NA	NA	NA	NA	NA	NA	NA	NA	41	15	p.Arg321Gln (1);p.Ser464Ter (7)	44	16	36	15	8	1	9	15	3
SMAD3	BMP/TGF-beta signalling	PRIMARY_MSS	YES	YES	YES	NO	YES	NO	NO	NO	NO	NO	NO	NO	NO	NO	NO	YES	YES	YES	NO	NO	YES	YES	PCAWG_WGS_COLORECT_ADENOCA;TCGA_WXS_COADREAD;HARTWIG_COLONRECTUM;ICGC_WXS_PACA_AU_WXS;ICGC_WXS_PACA_CA_WXS	oncodrivefml,dndscv,smregions,cbase,mutpanning,hotmaps	3.32e-29	1.68e-30	NA	NA	NA	NA	NA	NA	NA	NA	NA	34	21	p.Glu239Lys (2);p.Arg373Cys (3);p.Arg93Ter (3)	35	26	25	25	10	1	16	25	0
SMAD4	BMP/TGF-beta signalling	PRIMARY_MSS;PRIMARY_MSI;METASTASES_MSS	YES	YES	YES	YES	YES	YES	YES	YES	NO	YES	NO	YES	YES	NO	YES	YES	YES	YES	YES	YES	YES	YES	TCGA_WXS_BRCA;TCGA_WXS_CESC;ICGC_WXS_BTCA_JP;PCAWG_WGS_BILIARY_ADENOCA;HARTWIG_BILIARY;ICGC_WXS_COCA_CN_WXS_VARSCAN;PCAWG_WGS_COLORECT_ADENOCA;TCGA_WXS_COADREAD;HARTWIG_COLONRECTUM;CBIOP_WXS_ESCA_BROAD;PCAWG_WGS_ESO_ADENOCA;ICGC_WGS_ESAD_UK;TCGA_WXS_ESCA;HARTWIG_ESOPHAGUS;TCGA_WXS_HNSC;HARTWIG_HEAD_AND_NECK;ICGC_WGS_PACA_AU_WGS;ICGC_WXS_PACA_AU_WXS;ICGC_WGS_PACA_CA_WGS;ICGC_WXS_PACA_CA_WXS;PCAWG_…	oncodrivefml,oncodriveclustl,dndscv,smregions,cbase,mutpanning,hotmaps	6.44e-57	2.73e-58	smregions,hotmaps	5.06e-11	3.93e-12	NA	NA	NA	dndscv	0.000621	0.000138	143	32	p.Arg361His (21);p.Glu538Ter (5);p.Arg361Cys (15);p.Glu330Lys (2);p.Gln245Ter (3);p.Gly352Val (3);p.Asp537Gly (4);p.Asp415GlufsTer20 (2);p.Ala118Val (3);p.Asp537Tyr (4);p.Gln449Ter (4);p.Ala406Thr (1);p.Gly386Asp (3);p.Gly352Glu (3);p.Asp493Gly (2)	152	40	128	37	24	3	97	37	8
SMARCB1	Chromatin	PRIMARY_MSI	NO	YES	YES	NO	NO	NO	NO	NO	NO	NO	NO	NO	NO	NO	NO	NO	NO	YES	YES	NO	YES	YES	PEDCBIOP_WXS_ATRT-PRY;OTHER_WGS_PBCA_DE_MB;D_NB;PCAWG_WGS_PANC_ENDOCRINE	NA	NA	NA	oncodriveclustl	0.019284	0.0081	NA	NA	NA	NA	NA	NA	7	8	p.Arg386His (3);p.Arg375Cys (1);p.Arg383Gln (3)	7	8	7	8	0	0	7	8	0
SOX9	Wnt signalling	PRIMARY_MSS;PRIMARY_MSI	YES	YES	YES	YES	YES	YES	YES	YES	NO	YES	YES	NO	YES	NO	NO	YES	YES	YES	YES	YES	NO	YES	ICGC_WXS_COCA_CN_WXS_CASPOINT;TCGA_WXS_COADREAD;HARTWIG_COLONRECTUM	oncodrivefml,dndscv,cbase,mutpanning,hotmaps	4.81e-37	NA	oncodrivefml,dndscv,cbase	1.99e-20	NA	NA	NA	NA	NA	NA	NA	159	11	p.Gln265Ter (3);p.Val306CysfsTer77 (1);p.Lys167del (1);p.Phe154Leu (4);p.Val306GlyfsTer272 (2);p.Ser421LysfsTer157 (2);p.Phe112Leu (1);p.Arg264GlnfsTer32 (1);p.His396ArgfsTer8 (3);p.Pro350HisfsTer33 (1);p.Arg254Ter (2);p.Pro356ArgfsTer27 (2)	162	19	51	16	111	3	7	16	7
SRSF6	RNA splicing	PRIMARY_MSI	NO	NO	NO	NO	NO	NO	NO	NO	NO	NO	NO	NO	NO	NO	NO	NO	NO	NO	NO	NO	NO	NO	NONE	NA	NA	NA	oncodrivefml,dndscv,cbase	6.91e-05	NA	NA	NA	NA	NA	NA	NA	2	5	p.Ser303Leu (1)	2	5	2	5	0	0	1	5	0
STAG1	Mitosis	PRIMARY_MSI	NO	NO	YES	NO	NO	NO	NO	NO	NO	NO	NO	NO	NO	NO	NO	NO	NO	NO	NO	NO	YES	NO	NONE	NA	NA	NA	hotmaps	6.72e-07	1.27e-07	NA	NA	NA	NA	NA	NA	0	22		0	22	0	20	0	2	0	18	0
SUZ12	Chromatin	PRIMARY_MSS	NO	YES	YES	NO	NO	NO	NO	NO	NO	NO	NO	NO	NO	NO	NO	NO	NO	YES	NO	NO	YES	YES	OTHER_WXS_AML_PRY_BEAT_2018;CBIOP_WXS_PRAD_BROAD_2013;CBIOP_WXS_PRAD_SU2C_2019	cbase	0.000596	7.42e-05	NA	NA	NA	NA	NA	NA	NA	NA	NA	4	7		4	8	4	8	0	0	0	8	0
TADA2A	Chromatin	PRIMARY_MSI	NO	NO	NO	NO	NO	NO	NO	NO	NO	NO	NO	NO	NO	NO	NO	NO	NO	NO	NO	NO	NO	NO	NONE	NA	NA	NA	smregions,cbase	0.015571	NA	NA	NA	NA	NA	NA	NA	1	4		1	4	1	4	0	0	0	4	0
TAF15	Transcription	PRIMARY_POL	NO	YES	YES	NO	NO	NO	NO	NO	NO	NO	NO	NO	NO	NO	NO	NO	NO	YES	NO	NO	YES	YES	ICGC_WXS_BLCA_CN	NA	NA	NA	NA	NA	NA	smregions	0.017472	0.010363	NA	NA	NA	0	0		0	0	0	0	0	0	0	0	0
TAP1	Immune	PRIMARY_MSI;PRIMARY_POL	NO	NO	NO	NO	NO	NO	NO	NO	NO	NO	NO	NO	NO	NO	NO	NO	NO	NO	NO	NO	NO	NO	NONE	NA	NA	NA	oncodrivefml,cbase	0.000331	NA	oncodrivefml,dndscv,cbase,mutpanning	1.12e-10	NA	NA	NA	NA	2	3		2	3	1	3	1	0	0	3	0
TAP2	Immune	PRIMARY_MSI	YES	NO	NO	NO	NO	NO	YES	NO	NO	NO	NO	NO	NO	NO	NO	NO	NO	NO	NO	NO	NO	NO	NONE	NA	NA	NA	oncodrivefml,dndscv,cbase	4.09e-09	NA	NA	NA	NA	NA	NA	NA	3	8		3	8	3	7	0	1	0	7	0
TBC1D8	Not known	PRIMARY_POL	NO	NO	NO	NO	NO	NO	NO	NO	NO	NO	NO	NO	NO	NO	NO	NO	NO	NO	NO	NO	NO	NO	NONE	NA	NA	NA	NA	NA	NA	oncodrivefml,cbase	0.000373	NA	NA	NA	NA	1	8		1	8	1	8	0	0	0	8	0
TBK1	Immune	PRIMARY_MSI	NO	NO	NO	NO	NO	NO	NO	NO	NO	NO	NO	NO	NO	NO	NO	NO	NO	NO	NO	NO	NO	NO	NONE	NA	NA	NA	oncodrivefml,oncodriveclustl,dndscv,smregions,cbase	3.56e-15	NA	NA	NA	NA	NA	NA	NA	1	10		1	10	1	10	0	0	0	10	0
TBX3	BMP/TGF-beta signalling	PRIMARY_MSS	YES	YES	YES	NO	YES	NO	NO	NO	NO	NO	NO	NO	NO	NO	NO	YES	NO	YES	YES	NO	YES	YES	CBIOP_WXS_BRCA_MBCPROJECT_2018_MET_TREAT;ICGC_WGS_BRCA_EU;PCAWG_WGS_BREAST_ADENOCA;TCGA_WXS_BRCA;HARTWIG_BREAST;TCGA_WXS_COADREAD;OTHER_WGS_DLBCL_NATCOM_2018;HARTWIG_ESOPHAGUS	mutpanning	0.000643	8.07e-05	NA	NA	NA	NA	NA	NA	NA	NA	NA	12	16		12	18	6	18	6	0	0	18	2
TCF12	Transcription factor	PRIMARY_MSI	NO	NO	YES	NO	NO	NO	NO	NO	NO	NO	NO	NO	NO	NO	NO	NO	NO	NO	YES	YES	YES	NO	NONE	NA	NA	NA	cbase	0.001944	0.00073	NA	NA	NA	NA	NA	NA	9	4	p.Arg611Cys (1);p.Val614Met (2)	9	4	6	4	3	0	3	4	1
TCF3	Transcription factor	PRIMARY_MSS	NO	NO	YES	NO	NO	NO	NO	NO	NO	NO	NO	NO	NO	NO	NO	NO	NO	NO	NO	NO	YES	NO	NONE	combination	9.92e-05	1.02e-05	NA	NA	NA	NA	NA	NA	NA	NA	NA	5	12		5	12	2	11	3	1	0	11	2
TCF7L2	Wnt signalling	PRIMARY_MSS;PRIMARY_POL;METASTASES_MSS	YES	YES	YES	YES	YES	YES	YES	YES	NO	NO	NO	YES	YES	YES	YES	YES	YES	YES	YES	NO	YES	YES	ICGC_WXS_COCA_CN_WXS_VARSCAN;ICGC_WXS_COCA_CN_WXS_TORRENT;PCAWG_WGS_COLORECT_ADENOCA;TCGA_WXS_COADREAD;HARTWIG_COLONRECTUM;HARTWIG_UTERUS_ENDOMETRIAL	oncodrivefml,dndscv,cbase,mutpanning,hotmaps	1.82e-36	8.39e-38	NA	NA	NA	dndscv,cbase	1.02e-05	1.14e-06	mutpanning	8.59e-05	1.94e-05	158	40	p.Lys468SerfsTer23 (4);p.Arg448Trp (3);c.1001+1G>A (4);p.Cys469ValfsTer8 (36);p.Arg455Ter (5);p.Arg407Ter (2);p.Arg448Gln (5);p.Arg471Cys (4);p.Glu29del (1);p.Glu51Ter (1);p.Arg420Trp (3);p.Gly452Arg (4);p.Pro256Leu (4);p.Leu200SerfsTer25 (1)	161	47	71	43	90	4	24	43	20
TET2	Methylation	PRIMARY_POL	NO	YES	YES	NO	NO	NO	NO	NO	NO	NO	NO	NO	NO	NO	NO	NO	NO	YES	NO	NO	YES	YES	OTHER_WXS_AML_PRY_BEAT_2018;ICGC_WXS_LAML_KR_VARSCAN;HARTWIG_LYMPHOID;PCAWG_WGS_MYELOID_MPN;PCAWG_WGS_LYMPH_BNHL;HARTWIG_BONESOFT_TISSUE;TCGA_WXS_SARC	NA	NA	NA	NA	NA	NA	combination	0.1355	0.116156	NA	NA	NA	9	10		9	10	7	9	2	1	3	9	0
TFRC	Iron	PRIMARY_MSI	NO	NO	YES	NO	NO	NO	NO	NO	NO	NO	NO	NO	NO	NO	NO	NO	NO	NO	NO	NO	YES	NO	NONE	NA	NA	NA	hotmaps	0.112514	0.057673	NA	NA	NA	NA	NA	NA	0	6		0	6	0	5	0	1	0	4	0
TGFBR1	BMP/TGF-beta signalling	PRIMARY_MSS	NO	NO	NO	NO	NO	NO	NO	NO	NO	NO	NO	NO	NO	NO	NO	NO	NO	NO	NO	NO	NO	NO	NONE	cbase,hotmaps	4.79e-06	NA	NA	NA	NA	NA	NA	NA	NA	NA	NA	5	12	p.Ala206Val (1)	6	15	5	13	1	2	2	13	1
TGFBR2	BMP/TGF-beta signalling	PRIMARY_MSS;PRIMARY_MSI	YES	YES	YES	NO	YES	NO	NO	NO	NO	NO	NO	NO	NO	YES	NO	YES	YES	YES	YES	YES	YES	YES	TCGA_WXS_CESC;HARTWIG_BILIARY;PCAWG_WGS_COLORECT_ADENOCA;TCGA_WXS_ESCA;TCGA_WXS_HNSC;ICGC_WXS_PACA_AU_WXS;ICGC_WGS_PACA_CA_WGS;PCAWG_WGS_PANC_ADENOCA;TCGA_WXS_PAAD;HARTWIG_PANCREAS	hotmaps	6.89e-05	7.13e-06	oncodrivefml,dndscv,smregions,mutpanning,hotmaps	9.39e-26	3.88e-27	NA	NA	NA	NA	NA	NA	9	16	p.Pro154AlafsTer3 (5);p.Asp549Asn (2);p.Arg562Cys (1);p.Arg553Cys (1)	11	17	4	16	7	1	4	16	0
TGIF1	BMP/TGF-beta signalling	PRIMARY_MSS	YES	YES	YES	YES	YES	YES	YES	YES	NO	YES	NO	NO	NO	NO	NO	YES	YES	YES	YES	NO	NO	YES	TCGA_WXS_COADREAD	oncodrivefml,dndscv,smregions,cbase,mutpanning	2.83e-29	NA	NA	NA	NA	NA	NA	NA	NA	NA	NA	41	11	p.Leu68Gln (3);p.Val61AlafsTer9 (1)	46	12	10	12	36	0	3	12	1
THEMIS	Immune	PRIMARY_MSS	NO	NO	NO	NO	NO	NO	NO	NO	NO	NO	NO	NO	NO	NO	NO	NO	NO	NO	NO	NO	NO	NO	NONE	dndscv,cbase	2.09e-07	NA	NA	NA	NA	NA	NA	NA	NA	NA	NA	8	22	p.Arg238Ter (3)	8	23	5	23	3	0	0	23	0
TNRC6B	Not known	PRIMARY_MSS	YES	NO	NO	YES	NO	NO	NO	NO	NO	NO	NO	NO	NO	NO	NO	NO	NO	NO	NO	NO	NO	NO	NONE	dndscv,cbase,mutpanning	3.48e-07	NA	NA	NA	NA	NA	NA	NA	NA	NA	NA	19	9		19	9	11	9	8	0	0	9	2
TOP1	Topoisomerase	PRIMARY_MSS	NO	YES	YES	NO	NO	NO	NO	NO	NO	NO	NO	NO	NO	NO	NO	NO	NO	YES	NO	NO	YES	YES	CBIOP_WXS_BCC_UNIGE_2016_UNTREAT	cbase	0.002208	0.000372	NA	NA	NA	NA	NA	NA	NA	NA	NA	4	9		4	9	3	9	1	0	0	9	2
TOP2B	Topoisomerase	PRIMARY_MSI	NO	NO	NO	NO	NO	NO	NO	NO	NO	NO	NO	NO	NO	NO	NO	NO	NO	NO	NO	NO	NO	NO	NONE	NA	NA	NA	smregions,hotmaps	0.0063	NA	NA	NA	NA	NA	NA	NA	0	15		0	16	0	15	0	1	0	14	0
TP53	Apoptosis	PRIMARY_MSS;PRIMARY_MSI;PRIMARY_POL;METASTASES_MSS	YES	YES	YES	YES	YES	YES	YES	YES	YES	YES	YES	YES	YES	NO	YES	YES	YES	YES	YES	YES	YES	YES	TCGA_WXS_ACC;PEDCBIOP_WXS_BALL-REL;D_ALL;OTHER_WXS_AML_PRY_BEAT_2018;TCGA_WXS_LAML;HARTWIG_ANUS;CBIOP_WXS_ANGS_PAINTER_2018_TREAT;HARTWIG_SMALL_INTESTINE;ICGC_WXS_BLCA_CN;CBIOP_WXS_BLCA_BGI;CBIOP_WXS_BLCA_DFARBER_MSKCC_2014;PCAWG_WGS_BLADDER_TCC;TCGA_WXS_BLCA;HARTWIG_URINARY_TRACT;PEDCBIOP_WXS_BLY-PRY;CBIOP_WXS_BRCA_MBCPROJECT_2018_PRY_TREAT;CBIOP_WXS_BRCA_MBCPROJECT_2018_MET_TREAT;ICGC_WGS_BRCA_…	oncodrivefml,oncodriveclustl,dndscv,smregions,cbase,mutpanning,hotmaps	2.37e-60	1.01e-61	oncodrivefml,dndscv,smregions,cbase,hotmaps	1.13e-26	4.75e-28	oncodrivefml,dndscv,cbase	8.52e-08	8.1e-09	oncodrivefml,dndscv,smregions,cbase,mutpanning,hotmaps	7.08e-37	1.37e-37	1141	1	p.Val73ArgfsTer76 (4);p.Arg306Ter (26);p.Arg273Cys (34);p.Arg213Ter (41);p.Arg248Gln (53);p.Arg273His (43);p.Val272Met (3);p.Ser241Phe (4);p.Pro151Ser (4);p.Arg282Trp (59);p.Glu285Lys (5);p.Thr125Met (3);p.Gly245Ser (34);p.Val197Gly (3);p.Arg196Ter (19);p.Met237Ile (5);p.Arg175His (101);p.Pro153AlafsTer28 (9);p.Glu224Asp (3);p.Cys176Phe (7);p.Val173Leu (3);p.Thr155Asn (3);p.Cys135Tyr (3);p.Pro152…	1196	3	1011	2	185	1	776	2	76
TPTE	PI3K signalling	PRIMARY_POL;METASTASES_MSS	NO	NO	NO	NO	NO	NO	NO	NO	NO	NO	NO	NO	NO	NO	NO	NO	NO	NO	NO	NO	NO	NO	NONE	NA	NA	NA	NA	NA	NA	dndscv,cbase,mutpanning	7.97e-07	NA	dndscv,mutpanning	0.000946	NA	23	49	p.Phe179LeufsTer25 (1);p.Arg195Ter (1);p.Ser423Leu (1);p.Ser483Leu (1);p.Val334Ile (1);p.Asp180Ter (3);p.Arg269Gln (1);p.Ala11Val (2);p.Arg373Gln (1);p.Leu138SerfsTer19 (1);p.Arg276Ter (2);p.Arg276Gln (2)	24	51	17	51	7	0	9	51	1
TRIM24	Transcription	PRIMARY_MSS	NO	YES	YES	NO	NO	NO	NO	NO	NO	NO	NO	NO	NO	NO	NO	NO	NO	YES	NO	NO	YES	YES	ICGC_WGS_PRAD_UK	mutpanning	0.016868	0.004766	NA	NA	NA	NA	NA	NA	NA	NA	NA	15	4	p.Arg1039Cys (1);p.Arg1009LysfsTer10 (11);p.Gly835Arg (1)	15	4	3	4	12	0	2	4	0
TSC1	PI3K signalling	PRIMARY_MSS	NO	YES	YES	NO	NO	NO	NO	NO	NO	NO	NO	NO	NO	NO	NO	NO	NO	YES	YES	YES	YES	YES	CBIOP_WXS_BLCA_BGI;TCGA_WXS_BLCA;HARTWIG_URINARY_TRACT;ICGC_WXS_LICA_FR_WXS;ICGC_WXS_LINC_JP_WXS;PCAWG_WGS_LIVER_HCC	combination	1.35e-05	1.22e-06	NA	NA	NA	NA	NA	NA	NA	NA	NA	9	7	p.Val172Met (1)	9	8	6	8	3	0	1	8	0
UBR5	Ubiquitination	PRIMARY_MSI;PRIMARY_POL	NO	YES	YES	NO	NO	NO	NO	NO	NO	NO	NO	NO	NO	NO	NO	NO	NO	YES	NO	NO	YES	YES	TCGA_WXS_SKCM;TCGA_WXS_DLBC;CBIOP_WXS_MM_BROAD_UNTREAT;TCGA_WXS_KICH	NA	NA	NA	mutpanning	3.41e-07	5.96e-08	cbase	0.004915	0.002128	NA	NA	NA	2	36		2	37	0	35	2	2	0	35	0
USP36	Ubiquitination	PRIMARY_MSI	NO	NO	NO	NO	NO	NO	NO	NO	NO	NO	NO	NO	NO	NO	NO	NO	NO	NO	NO	NO	NO	NO	NONE	NA	NA	NA	oncodriveclustl,mutpanning	5.98e-08	NA	NA	NA	NA	NA	NA	NA	1	7	p.Ala634Val (1)	1	7	1	7	0	0	1	7	0
WFDC1	Not known	PRIMARY_MSI	NO	NO	NO	NO	NO	NO	NO	NO	NO	NO	NO	NO	NO	NO	NO	NO	NO	NO	NO	NO	NO	NO	NONE	NA	NA	NA	oncodrivefml,cbase	0.016324	NA	NA	NA	NA	NA	NA	NA	2	1	p.Arg190Ter (1)	2	1	2	1	0	0	0	1	0
WNK2	Electrolytes	METASTASES_MSS	YES	YES	YES	NO	YES	NO	NO	NO	NO	NO	NO	NO	NO	NO	NO	YES	NO	YES	NO	NO	YES	YES	ICGC_WXS_COCA_CN_WXS_CASPOINT;CBIOP_WXS_HCC_AMC_PRV;TCGA_WXS_THCA	NA	NA	NA	NA	NA	NA	NA	NA	NA	combination	0.031044	0.021786	0	23		0	24	0	22	0	2	0	20	0
XPO1	RNA abundance	PRIMARY_POL;METASTASES_MSS	NO	YES	YES	NO	NO	NO	NO	NO	NO	NO	NO	NO	NO	NO	NO	NO	NO	YES	YES	NO	YES	YES	CBIOP_WXS_CLL_IUOPA_2015;PCAWG_WGS_LYMPH_CLL;CBIOP_WXS_CLL_BROAD_2013;CBIOP_WXS_DLBCL_DFCI_2018;OTHER_WGS_DLBCL_NATCOM_2018;TCGA_WXS_DLBC;PCAWG_WGS_LYMPH_BNHL;ICGC_WGS_EOPC_DE	NA	NA	NA	NA	NA	NA	combination	0.000368	7.43e-05	combination	0.096609	0.110918	1	9	p.Arg749Gln (1)	1	9	1	9	0	0	1	9	0
ZBTB7A	BMP/TGF-beta signalling	PRIMARY_MSS	NO	NO	NO	NO	NO	NO	NO	NO	NO	NO	NO	NO	NO	NO	NO	NO	NO	NO	NO	NO	NO	NO	NONE	oncodrivefml,dndscv,cbase,mutpanning	3.48e-07	NA	NA	NA	NA	NA	NA	NA	NA	NA	NA	14	19	p.Ala175ArgfsTer19 (1)	14	20	4	19	10	1	0	19	0
ZC3H13	RNA methylation	PRIMARY_MSS	NO	NO	NO	NO	NO	NO	NO	NO	NO	NO	NO	NO	NO	NO	NO	NO	NO	NO	NO	NO	NO	NO	NONE	dndscv,mutpanning	2.21e-07	NA	NA	NA	NA	NA	NA	NA	NA	NA	NA	27	11	p.Lys279AsnfsTer8 (1);p.Arg1007ThrfsTer2 (1);p.Glu1060ArgfsTer7 (1);p.Arg1164Ter (1)	27	13	20	13	7	0	0	13	2
ZC3H4	lncRNA repression	PRIMARY_MSI	NO	NO	NO	NO	NO	NO	NO	NO	NO	NO	NO	NO	NO	NO	NO	NO	NO	NO	NO	NO	NO	NO	NONE	NA	NA	NA	oncodriveclustl,mutpanning	1.05e-10	NA	NA	NA	NA	NA	NA	NA	0	16		0	18	0	17	0	1	0	17	0
ZFP36L2	RNA abundance	PRIMARY_MSS	YES	NO	YES	YES	NO	YES	YES	YES	YES	YES	YES	NO	NO	NO	NO	NO	YES	NO	YES	YES	NO	NO	NONE	oncodrivefml,dndscv,smregions,cbase,mutpanning	3.09e-27	NA	NA	NA	NA	NA	NA	NA	NA	NA	NA	113	37	p.Ser89GlyfsTer11 (4);p.Thr38AspfsTer46 (9);p.Gly108ArgfsTer18 (5);p.Glu341GlyfsTer127 (6);p.Arg160ProfsTer314 (7);p.Thr38GlyfsTer150 (3);p.Lys20IlefsTer63 (6);p.Ala229ArgfsTer245 (3);p.Ala411GlyfsTer41 (2);p.Arg184_Leu196del (3);p.Ala323GlyfsTer143 (3)	120	45	2	35	118	10	0	35	1
ZNF787	Transcription	PRIMARY_MSI	NO	NO	NO	NO	NO	NO	NO	NO	NO	NO	NO	NO	NO	NO	NO	NO	NO	NO	NO	NO	NO	NO	NONE	NA	NA	NA	mutpanning,hotmaps	4.26e-11	NA	NA	NA	NA	NA	NA	NA	1	5		1	5	0	4	1	1	0	4	0
ZNRF3	Wnt signalling	PRIMARY_MSI	YES	YES	YES	NO	NO	NO	YES	NO	YES	NO	YES	NO	NO	NO	NO	NO	NO	YES	NO	YES	YES	YES	TCGA_WXS_ACC	NA	NA	NA	oncodrivefml,oncodriveclustl,dndscv,cbase	2.05e-26	8.53e-28	NA	NA	NA	NA	NA	NA	5	11	p.Arg859Ter (1);p.Arg334Trp (1)	6	11	4	11	2	0	1	11	1
[truncated: 65 more columns]

## Sheet: ST5. Driver details by subtype
Supplementary Table 5. Frequency of driver gene mutations and enrichment across CRC subtypes
Carriers are those with one or more predicted pathogenic mutations in the candidate driver gene. Fisher's exact test was used to test for signifiant differences in pairwise carrier frequencies between CRC subtypes.
Enriched subtypes are those in which the Fisher's exact test P-value for that subtype compared to all other CRC tumours was < 0.0125 (correcting for testing for 4 subtypes) and odds ratio (OR) > 1
Frequencies are derived from OncoKB annotation and represent minimum numbers of pathogenic variants. Actual observed somatic variant frequencies are shown in Supplementary Table 4.
			Oncogenic mutation carrier counts and frequenices across CRC subtypes																											Fisher's exact test of carrier and non-carrier counts between CRC subtypes
			All CRC (2,023)			Primary MSS (1,521)			Primary MSI (360)			Primary POL (16)			Metastases MSS (119)			Non primary MSS (502)			Non primary MSI (1,663)			Non primary POL (2,007)			Non metastases MSS (1,904)			Primary MSS vs Primary MSI		Primary MSS vs Primary POL		Primary MSS vs Metastases MSS		Primary MSI vs Primary POL		Primary MSI vs Metastases MSS		Primary POL vs Metastases MSS		Primary MSS vs non primary MSS		Primary MSI vs non primary MSI		Primary POL vs non primary POL		Metastases MSS vs non metastases MSS
Gene	Cohorts in which discovered as driver	Enriched subtypes	Carriers	Non-carriers	Freq	Carriers	Non-carriers	Freq	Carriers	Non-carriers	Freq	Carriers	Non-carriers	Freq	Carriers	Non-carriers	Freq	Carriers	Non-carriers	Freq	Carriers	Non-carriers	Freq	Carriers	Non-carriers	Freq	Carriers	Non-carriers	Freq	P	OR	P	OR	P	OR	P	OR	P	OR	P	OR	P	OR	P	OR	P	OR	P	OR
ACVR1B	PRIMARY_MSI	PRIMARY_MSI	57	1966	0.028176	6	1515	0.00394477	47	313	0.130556	1	15	0.0625	0	119	0	51	451	0.101594	10	1653	0.00601323	56	1951	0.0279023	57	1847	0.029937	1.05e-28	0.0263746	0.0707666	0.0594059	1	inf	0.704798	2.2524	1.12e-06	inf	0.118519	inf	1.45e-25	0.0350223	3.44e-27	24.8214	0.368096	2.32262	0.0464653	0
ACVR2A	PRIMARY_MSS;PRIMARY_POL	PRIMARY_MSI	376	1647	0.185863	44	1477	0.0289283	324	36	0.9	4	12	0.25	0	119	0	332	170	0.661355	52	1611	0.0312688	372	1635	0.185351	376	1528	0.197479	6.69e-268	0.00331001	0.0011578	0.0893703	0.0704794	inf	6.19e-09	27	1.31e-80	inf	0.000137537	inf	1.72e-197	0.015254	4.77e-272	278.827	0.517473	1.46505	1.39e-11	0
AKAP9	PRIMARY_MSS;PRIMARY_MSI;PRIMARY_POL	PRIMARY_MSI;PRIMARY_POL	157	1866	0.0776075	9	1512	0.00591716	137	223	0.380556	10	6	0.625	0	119	0	148	354	0.294821	20	1643	0.0120265	147	1860	0.0732436	157	1747	0.082458	1.24e-96	0.00968891	3.64e-17	0.00357143	1	inf	0.0659923	0.36861	2.78e-21	inf	2.03e-11	inf	3.99e-85	0.0142375	1.66e-90	50.4688	3.21e-08	21.0884	0.000114575	0
AKT1	PRIMARY_MSS;PRIMARY_MSI	PRIMARY_MSI	33	1990	0.0163124	17	1504	0.0111769	16	344	0.0444444	0	16	0	0	119	0	16	486	0.0318725	17	1646	0.0102225	33	1974	0.0164425	33	1871	0.0173319	0.000113434	0.243019	1	inf	0.628915	inf	1	inf	0.0157848	inf	1	nan	0.00345885	0.343334	4.52e-05	4.50342	1	0	0.258103	0
ALK	PRIMARY_MSS	PRIMARY_MSI	15	2008	0.00741473	8	1513	0.0052597	7	353	0.0194444	0	16	0	0	119	0	7	495	0.0139442	8	1655	0.00481058	15	1992	0.00747384	15	1889	0.00787815	0.0138835	0.266641	1	inf	1	inf	1	inf	0.201154	inf	1	nan	0.0675636	0.373902	0.0092835	4.10234	1	0	1	0
AMER1	PRIMARY_MSS;METASTASES_MSS	PRIMARY_MSI	113	1910	0.0558576	70	1451	0.0460224	31	329	0.0861111	1	15	0.0625	9	110	0.0756303	43	459	0.0856574	82	1581	0.0493085	112	1895	0.0558047	104	1800	0.0546218	0.00397447	0.511994	0.532579	0.723639	0.176167	0.589632	1	1.41337	0.849227	1.15164	1	0.814815	0.00154667	0.514962	0.0107156	1.8167	0.602747	1.12798	0.304811	1.41608
ANKRD11	PRIMARY_MSI	PRIMARY_MSI	70	1953	0.0346021	6	1515	0.00394477	59	301	0.163889	2	14	0.125	0	119	0	64	438	0.12749	11	1652	0.00661455	68	1939	0.0338814	70	1834	0.0367647	2e-37	0.0202047	0.00274425	0.0277228	1	inf	1	1.37209	2.06e-08	inf	0.013267	inf	2.21e-33	0.027104	3.21e-35	29.4376	0.103692	4.07353	0.0325548	0
ANKRD28	PRIMARY_MSI	PRIMARY_MSI	5	2018	0.00247158	0	1521	0	5	355	0.0138889	0	16	0	0	119	0	5	497	0.00996016	0	1663	0	5	2002	0.00249128	5	1899	0.00262605	0.000251053	0	1	nan	1	nan	1	inf	0.338897	inf	1	nan	0.000926852	0	0.000174408	inf	1	0	1	0
APC	PRIMARY_MSS;PRIMARY_MSI;PRIMARY_POL;METASTASES_MSS	PRIMARY_MSS	1506	517	0.744439	1281	240	0.842209	110	250	0.305556	16	0	1	95	24	0.798319	225	277	0.448207	1396	267	0.839447	1490	517	0.742402	1411	493	0.741071	3.09e-86	12.1307	0.154972	0	0.242575	1.34842	1.29e-08	0	2.56e-21	0.111158	0.0746375	inf	3.96e-63	6.57106	7.94e-87	0.0841547	0.0171855	inf	0.193396	1.38303
AR	PRIMARY_MSI	PRIMARY_MSI	45	1978	0.0222442	10	1511	0.00657462	34	326	0.0944444	1	15	0.0625	0	119	0	35	467	0.0697211	11	1652	0.00661455	44	1963	0.0219233	45	1859	0.0236345	3.92e-17	0.0634562	0.109068	0.099272	1	inf	1	1.56442	5.22e-05	inf	0.118519	inf	6.2e-14	0.0883048	1.29e-17	15.6631	0.303217	2.97424	0.108528	0
ARID1A	PRIMARY_MSS;PRIMARY_MSI;METASTASES_MSS	PRIMARY_MSI	268	1755	0.132477	74	1447	0.0486522	180	180	0.5	4	12	0.25	6	113	0.0504202	194	308	0.386454	88	1575	0.0529164	264	1743	0.13154	262	1642	0.137605	2.46e-88	0.0511403	0.00700919	0.153421	0.826642	0.963142	0.0716689	3	1.42e-21	18.8333	0.0182325	6.27778	1.65e-71	0.0811918	1.48e-87	17.8977	0.151598	2.20076	0.00482516	0.33277
ARID1B	PRIMARY_MSS;METASTASES_MSS	PRIMARY_MSI	56	1967	0.0276817	15	1506	0.00986193	37	323	0.102778	0	16	0	2	117	0.0168067	41	461	0.0816733	19	1644	0.0114251	56	1951	0.0279023	54	1850	0.0283613	1.52e-16	0.0869495	1	inf	0.352849	0.582669	0.384797	inf	0.00161644	6.70124	1	0	1.45e-14	0.111991	5.94e-16	9.91168	1	0	0.770168	0.585628
ARID2	PRIMARY_MSS;PRIMARY_MSI	PRIMARY_MSI;PRIMARY_POL	65	1958	0.0321305	14	1507	0.00920447	40	320	0.111111	6	10	0.375	3	116	0.0252101	51	451	0.101594	25	1638	0.0150331	59	1948	0.0293971	62	1842	0.032563	7.22e-19	0.0743198	1.58e-08	0.0154833	0.120243	0.359213	0.00752192	0.208333	0.00280137	4.83333	7.28e-05	23.2	3.17e-20	0.0821526	1.41e-15	8.19	5.43e-06	19.8102	1	0.768354
ASIC5	PRIMARY_MSI	NONE	6	2017	0.00296589	2	1519	0.00131492	3	357	0.00833333	1	15	0.0625	0	119	0	4	498	0.00796813	3	1660	0.00180397	5	2002	0.00249128	6	1898	0.00315126	0.0512829	0.156682	0.0309256	0.0197498	1	inf	0.160253	0.12605	1	inf	0.118519	inf	0.0364031	0.163924	0.0733962	4.64986	0.0465823	26.6933	1	0
ASXL1	PRIMARY_MSS	PRIMARY_MSI	170	1853	0.0840336	24	1497	0.0157791	142	218	0.394444	1	15	0.0625	0	119	0	146	356	0.290837	28	1635	0.016837	169	1838	0.0842053	170	1734	0.0892857	4.66e-87	0.0246126	0.231786	0.240481	0.412137	inf	0.00690313	9.77064	4.16e-22	inf	0.118519	inf	3.68e-70	0.0390919	1.32e-88	38.0357	1	0.725049	4.58e-05	0
ASXL2	PRIMARY_POL	PRIMARY_MSI;PRIMARY_POL	33	1990	0.0163124	8	1513	0.0052597	18	342	0.05	6	10	0.375	0	119	0	25	477	0.0498008	15	1648	0.00901984	27	1980	0.0134529	33	1871	0.0173319	2.83e-08	0.100463	1.27e-09	0.00881251	1	inf	0.0001862	0.0877193	0.009642	inf	1.07e-06	inf	8.03e-10	0.100886	1.66e-06	5.78246	8.36e-08	44	0.258103	0
ATM	PRIMARY_MSS;PRIMARY_MSI;METASTASES_MSS	PRIMARY_MSI;PRIMARY_POL	161	1862	0.0795848	58	1463	0.0381328	82	278	0.227778	10	6	0.625	8	111	0.0672269	103	399	0.205179	79	1584	0.0475045	151	1856	0.0752367	153	1751	0.0803571	2.43e-27	0.134405	9.58e-11	0.0237867	0.139763	0.550068	0.00106669	0.176978	4.02e-05	4.09263	6.17e-07	23.125	3.38e-28	0.153575	6.42e-24	5.91422	4.11e-08	20.4857	0.728175	0.824825
AXIN1	PRIMARY_MSS;METASTASES_MSS	PRIMARY_MSI	30	1993	0.0148295	3	1518	0.00197239	25	335	0.0694444	1	15	0.0625	1	118	0.00840336	27	475	0.0537849	5	1658	0.00300661	29	1978	0.0144494	29	1875	0.0152311	1.03e-15	0.0264822	0.0410333	0.0296443	0.260366	0.233202	1	1.1194	0.00869899	8.80597	0.22377	7.86667	4.93e-14	0.034768	5.29e-15	24.7463	0.213329	4.54713	1	0.547925
AXIN2	PRIMARY_MSS	PRIMARY_MSI	109	1914	0.0538804	23	1498	0.0151216	83	277	0.230556	0	16	0	2	117	0.0168067	86	416	0.171315	26	1637	0.0156344	109	1898	0.0543099	107	1797	0.0561975	1.34e-42	0.051241	1	inf	0.702067	0.898198	0.028046	inf	1.61e-09	17.5289	1	0	2.22e-34	0.0742696	1.93e-43	18.8657	1	0	0.0890608	0.287084
B2M	PRIMARY_MSS;PRIMARY_MSI;PRIMARY_POL	PRIMARY_MSI	125	1898	0.0617894	18	1503	0.0118343	100	260	0.277778	3	13	0.1875	2	117	0.0168067	107	395	0.213147	25	1638	0.0150331	122	1885	0.0607872	123	1781	0.0646008	2.57e-58	0.0311377	0.00109935	0.0518962	0.651947	0.700599	0.572293	1.66667	5.79e-12	22.5	0.0119778	13.5	5.79e-50	0.0442106	1.1e-56	25.2	0.0714581	3.56557	0.0300823	0.247516
BAX	PRIMARY_MSI	PRIMARY_MSI	177	1846	0.0874938	1	1520	0.000657462	174	186	0.483333	0	16	0	0	119	0	176	326	0.350598	3	1660	0.00180397	177	1830	0.0881913	177	1727	0.0929622	5.65e-142	0.000703267	1	inf	1	inf	3.92e-05	inf	1.15e-28	inf	1	nan	6.56e-117	0.0012186	4.18e-144	517.634	0.388558	0	2.93e-05	0
BCL9	PRIMARY_MSS;PRIMARY_MSI	PRIMARY_MSI	188	1835	0.0929313	42	1479	0.0276134	137	223	0.380556	4	12	0.25	3	116	0.0252101	146	356	0.290837	51	1612	0.0306675	184	1823	0.0916791	185	1719	0.0971639	3.23e-71	0.0462238	0.00098341	0.0851927	1	1.09804	0.429598	1.84305	5.67e-17	23.7549	0.00382846	12.8889	1.31e-58	0.0692434	1.16e-70	19.4183	0.0540095	3.30254	0.00513712	0.240308
BCL9L	PRIMARY_MSS;METASTASES_MSS	PRIMARY_MSI	220	1803	0.108749	57	1464	0.0374753	153	207	0.425	0	16	0	8	111	0.0672269	163	339	0.324701	67	1596	0.0402886	220	1787	0.109616	212	1692	0.111345	1.73e-75	0.052676	1	inf	0.135777	0.540215	0.000303345	inf	9.27e-15	10.2554	0.595344	0	5.84e-61	0.0809741	2.09e-75	17.6067	0.244236	0	0.170309	0.575217
BCOR	PRIMARY_MSI	PRIMARY_MSI	68	1955	0.0336134	10	1511	0.00657462	57	303	0.158333	0	16	0	0	119	0	58	444	0.115538	11	1652	0.00661455	68	1939	0.0338814	68	1836	0.0357143	1.06e-32	0.0351806	1	inf	1	inf	0.145536	inf	3.68e-08	inf	1	nan	1.36e-26	0.050663	9.5e-34	28.252	1	0	0.0311929	0
BIRC6	PRIMARY_POL	PRIMARY_MSI;PRIMARY_POL	105	1918	0.0519031	19	1502	0.0124918	71	289	0.197222	11	5	0.6875	2	117	0.0168067	86	416	0.171315	34	1629	0.020445	94	1913	0.0468361	103	1801	0.0540966	1.31e-36	0.05149	8.24e-17	0.00574991	0.661164	0.740013	4.98e-05	0.11167	9.18e-08	14.372	7.06e-11	128.7	9.29e-37	0.0611897	2.4e-31	11.7707	1.54e-11	44.7723	0.0862544	0.298896
BMPR2	PRIMARY_MSI	PRIMARY_MSI	212	1811	0.104795	4	1517	0.00262985	201	159	0.558333	3	13	0.1875	0	119	0	208	294	0.414343	11	1652	0.00661455	209	1798	0.104136	212	1692	0.111345	2.99e-163	0.00208581	3.16e-05	0.0114261	1	inf	0.00415141	5.47799	1.31e-34	inf	0.00139653	inf	3.89e-136	0.00372699	3.39e-160	189.852	0.231018	1.98528	2.97e-06	0
BRAF	PRIMARY_MSS;PRIMARY_MSI;METASTASES_MSS	PRIMARY_MSI	326	1697	0.161147	108	1413	0.0710059	213	147	0.591667	1	15	0.0625	3	116	0.0252101	218	284	0.434263	113	1550	0.0679495	325	1682	0.161933	323	1581	0.169643	3.89e-100	0.0527496	1	1.1465	0.0571097	2.95541	2.2e-05	21.7347	1.41e-32	56.0272	0.399921	2.57778	2.25e-71	0.0995734	9.33e-105	19.8754	0.493435	0.345026	2.06e-06	0.126588
BTRC	PRIMARY_POL	PRIMARY_MSI;PRIMARY_POL	40	1983	0.0197726	2	1519	0.00131492	31	329	0.0861111	4	12	0.25	0	119	0	38	464	0.0756972	9	1654	0.00541191	36	1971	0.0179372	40	1864	0.0210084	6.73e-21	0.0139735	1.16e-07	0.00394997	1	inf	0.0510508	0.282675	0.000147258	inf	0.000137537	inf	1.56e-21	0.0160771	1.09e-16	17.3164	0.000201231	18.25	0.168259	0
CAAP1	PRIMARY_MSI	PRIMARY_MSI	10	2013	0.00494315	0	1521	0	9	351	0.025	0	16	0	0	119	0	10	492	0.0199203	1	1662	0.000601323	10	1997	0.00498256	10	1894	0.0052521	3.18e-07	0	1	nan	1	nan	1	inf	0.120707	inf	1	nan	8.27e-07	0	1.39e-06	42.6154	1	0	1	0
CASP8	PRIMARY_MSI	PRIMARY_MSI;PRIMARY_POL	96	1927	0.0474543	5	1516	0.00328731	84	276	0.233333	4	12	0.25	1	118	0.00840336	91	411	0.181275	12	1651	0.00721588	92	1915	0.0458396	95	1809	0.049895	1.53e-57	0.0108368	9.59e-07	0.00989446	0.364083	0.389182	1	0.913043	7.88e-11	35.913	0.000637288	39.3333	2.02e-51	0.0148961	1.63e-53	41.8732	0.00558183	6.93841	0.0413385	0.161374
CCND3	PRIMARY_MSI	PRIMARY_MSI	7	2016	0.00346021	0	1521	0	7	353	0.0194444	0	16	0	0	119	0	7	495	0.0139442	0	1663	0	7	2000	0.00348779	7	1897	0.00367647	8.97e-06	0	1	nan	1	nan	1	inf	0.201154	inf	1	nan	5.61e-05	0	5.38e-06	inf	1	0	1	0
CCR7	PRIMARY_MSI	PRIMARY_MSI	9	2014	0.00444884	0	1521	0	9	351	0.025	0	16	0	0	119	0	9	493	0.0179283	0	1663	0	9	1998	0.00448431	9	1895	0.00472689	3.18e-07	0	1	nan	1	nan	1	inf	0.120707	inf	1	nan	3.38e-06	0	1.65e-07	inf	1	0	1	0
CD58	PRIMARY_MSI	PRIMARY_MSI	52	1971	0.0257044	1	1520	0.000657462	48	312	0.133333	0	16	0	1	118	0.00840336	51	451	0.101594	4	1659	0.00240529	52	1955	0.0259093	51	1853	0.0267857	9.56e-35	0.00427632	1	inf	0.139898	0.0776316	0.240662	inf	1.33e-05	18.1538	1	0	7.41e-31	0.00581785	9.42e-33	63.8077	1	0	0.365343	0.30791
CDK12	METASTASES_MSS	PRIMARY_MSI	52	1971	0.0257044	7	1514	0.00460223	43	317	0.119444	2	14	0.125	0	119	0	45	457	0.0896414	9	1654	0.00541191	50	1957	0.0249128	52	1852	0.0273109	4.32e-25	0.034085	0.0035069	0.0323646	1	inf	1	0.949527	3.37e-06	inf	0.013267	inf	2.75e-21	0.0469544	5.28e-25	24.9288	0.0618061	5.59143	0.070997	0
CDKN1B	PRIMARY_MSS	PRIMARY_MSI	27	1996	0.0133465	8	1513	0.0052597	18	342	0.05	0	16	0	0	119	0	19	483	0.0378486	9	1654	0.00541191	27	1980	0.0134529	27	1877	0.0141807	2.83e-08	0.100463	1	inf	1	inf	1	inf	0.009642	inf	1	nan	6.77e-07	0.134414	2.15e-08	9.67251	1	0	0.401876	0
CDKN1C	PRIMARY_MSI	PRIMARY_MSI	5	2018	0.00247158	0	1521	0	5	355	0.0138889	0	16	0	0	119	0	5	497	0.00996016	0	1663	0	5	2002	0.00249128	5	1899	0.00262605	0.000251053	0	1	nan	1	nan	1	inf	0.338897	inf	1	nan	0.000926852	0	0.000174408	inf	1	0	1	0
CDKN2A	PRIMARY_MSS;PRIMARY_MSI	PRIMARY_MSI	28	1995	0.0138408	6	1515	0.00394477	21	339	0.0583333	1	15	0.0625	0	119	0	22	480	0.0438247	7	1656	0.00420926	27	1980	0.0134529	28	1876	0.0147059	4.83e-11	0.0639321	0.0707666	0.0594059	1	inf	1	0.929204	0.00337634	inf	0.118519	inf	2.68e-09	0.0864086	3.81e-11	14.6549	0.200555	4.88889	0.40616	0
CHD4	PRIMARY_MSS	PRIMARY_MSI;PRIMARY_POL	28	1995	0.0138408	10	1511	0.00657462	14	346	0.0388889	3	13	0.1875	1	118	0.00840336	18	484	0.0358566	14	1649	0.00841852	25	1982	0.0124564	27	1877	0.0141807	2.12e-05	0.163562	0.000248788	0.0286786	0.564494	0.78094	0.0298842	0.175337	0.130901	4.77457	0.0051735	27.2308	9.92e-06	0.177954	9e-05	4.7659	0.00117968	18.2954	1	0.58914
CLUH	PRIMARY_MSI	PRIMARY_MSI	64	1959	0.0316362	2	1519	0.00131492	60	300	0.166667	0	16	0	0	119	0	62	440	0.123506	4	1659	0.00240529	64	1943	0.0318884	64	1840	0.0336134	1.54e-42	0.00658328	1	inf	1	inf	0.0863072	inf	1.19e-08	inf	1	nan	1.83e-36	0.00934401	4.55e-42	82.95	1	0	0.0303642	0
CNTNAP2	PRIMARY_POL	PRIMARY_MSI;PRIMARY_POL	58	1965	0.0286703	16	1505	0.0105194	31	329	0.0861111	8	8	0.5	2	117	0.0168067	42	460	0.0836653	27	1636	0.0162357	50	1957	0.0249128	56	1848	0.0294118	1.35e-12	0.112828	1.16e-11	0.0106312	0.379828	0.621927	4.61e-05	0.0942249	0.00645046	5.51216	2.33e-07	58.5	1.28e-14	0.116437	4.46e-10	5.70933	3.01e-09	39.14	0.578143	0.564103
CREBBP	PRIMARY_MSS	PRIMARY_MSI	121	1902	0.0598122	20	1501	0.0131492	97	263	0.269444	2	14	0.125	0	119	0	101	401	0.201195	24	1639	0.0144318	119	1888	0.0592925	121	1783	0.0635504	1.24e-54	0.0361271	0.0207936	0.0932712	0.392355	inf	0.256092	2.58175	3.9e-14	inf	0.013267	inf	6.33e-45	0.052902	5.08e-55	25.1874	0.247652	2.26651	0.000993696	0
CTNNB1	PRIMARY_MSS;PRIMARY_MSI	PRIMARY_MSI;PRIMARY_POL	57	1966	0.028176	20	1501	0.0131492	32	328	0.0888889	3	13	0.1875	1	118	0.00840336	37	465	0.0737052	25	1638	0.0150331	54	1953	0.0269058	56	1848	0.0294118	9.44e-12	0.136576	0.00144529	0.0577393	1	1.57229	0.178408	0.422764	0.00127437	11.5122	0.0051735	27.2308	9.69e-11	0.167456	3.98e-11	6.3922	0.00915416	8.34615	0.254537	0.279661
CTNND1	PRIMARY_MSS;PRIMARY_MSI;PRIMARY_POL;METASTASES_MSS	PRIMARY_MSI;PRIMARY_POL	65	1958	0.0321305	15	1506	0.00986193	41	319	0.113889	6	10	0.375	1	118	0.00840336	50	452	0.0996016	24	1639	0.0144318	59	1948	0.0293971	64	1840	0.0336134	5.25e-19	0.0774949	2.2e-08	0.0166003	1	1.1753	0.00840772	0.214211	0.000106367	15.1661	6.97e-06	70.8	3.62e-19	0.0900398	1.66e-16	8.7773	5.43e-06	19.8102	0.178154	0.243644
CUL4A	METASTASES_MSS	NONE	0	2023	0	0	1521	0	0	360	0	0	16	0	0	119	0	0	502	0	0	1663	0	0	2007	0	0	1904	0	1	nan	1	nan	1	nan	1	nan	1	nan	1	nan	1	nan	1	nan	1	nan	1	nan
DNMT3A	PRIMARY_MSS	PRIMARY_MSI	18	2005	0.00889768	4	1517	0.00262985	13	347	0.0361111	0	16	0	0	119	0	14	488	0.0278884	5	1658	0.00300661	18	1989	0.00896861	18	1886	0.00945378	4.32e-07	0.0703818	1	inf	1	inf	1	inf	0.0449898	inf	1	nan	3.2e-06	0.0919107	5.36e-07	12.4231	1	0	0.620631	0
DUSP16	PRIMARY_MSS	PRIMARY_MSI	34	1989	0.0168067	17	1504	0.0111769	15	345	0.0416667	2	14	0.125	0	119	0	17	485	0.0338645	19	1644	0.0114251	32	1975	0.0159442	34	1870	0.0178571	0.000300069	0.259973	0.0156754	0.0791223	0.628915	inf	0.159043	0.304348	0.0279714	inf	0.013267	inf	0.0019153	0.322473	0.000297674	3.76201	0.0283981	8.81696	0.260727	0
EIF2B3	PRIMARY_MSI	PRIMARY_MSI	9	2014	0.00444884	0	1521	0	9	351	0.025	0	16	0	0	119	0	9	493	0.0179283	0	1663	0	9	1998	0.00448431	9	1895	0.00472689	3.18e-07	0	1	nan	1	nan	1	inf	0.120707	inf	1	nan	3.38e-06	0	1.65e-07	inf	1	0	1	0
ELF3	PRIMARY_MSS;PRIMARY_MSI;METASTASES_MSS	NONE	63	1960	0.0311419	43	1478	0.0282709	17	343	0.0472222	0	16	0	3	116	0.0252101	20	482	0.0398406	46	1617	0.0276609	63	1944	0.0313901	60	1844	0.0315126	0.0930074	0.587002	1	inf	1	1.12494	1	inf	0.429326	1.91642	1	0	0.234696	0.70115	0.0642605	1.74224	1	0	1	0.794828
EPHA3	PRIMARY_POL	PRIMARY_MSI	30	1993	0.0148295	4	1517	0.00262985	24	336	0.0666667	2	14	0.125	0	119	0	26	476	0.0517928	6	1657	0.00360794	28	1979	0.0139512	30	1874	0.0157563	2.95e-14	0.036915	0.00148815	0.0184575	1	inf	0.30485	0.5	0.00120577	inf	0.013267	inf	1.07e-12	0.0482734	1.1e-13	19.7262	0.0224287	10.0969	0.25567	0
ERBB2	PRIMARY_MSS;PRIMARY_MSI	PRIMARY_MSI	62	1961	0.0306476	26	1495	0.017094	34	326	0.0944444	0	16	0	1	118	0.00840336	36	466	0.0717131	28	1635	0.016837	62	1945	0.0308919	61	1843	0.0320378	5.34e-11	0.166752	1	inf	0.716526	2.05217	0.379925	inf	0.000792864	12.3067	1	0	1.49e-08	0.225121	2.28e-11	6.09005	1	0	0.263331	0.256043
ERBB3	PRIMARY_MSS;PRIMARY_MSI	PRIMARY_MSI;PRIMARY_POL	51	1972	0.0252101	26	1495	0.017094	20	340	0.0555556	3	13	0.1875	0	119	0	25	477	0.0498008	31	1632	0.018641	48	1959	0.0239163	51	1853	0.0267857	0.000159819	0.295652	0.00286985	0.0753623	0.252977	inf	0.0663649	0.254902	0.00596025	inf	0.00139653	inf	0.000196912	0.331826	0.000254177	3.09677	0.00670767	9.41827	0.0708822	0
ERBB4	PRIMARY_MSS;METASTASES_MSS	PRIMARY_MSI;PRIMARY_POL	61	1962	0.0301532	18	1503	0.0118343	38	322	0.105556	4	12	0.25	1	118	0.00840336	43	459	0.0856574	23	1640	0.0138304	57	1950	0.0284006	60	1844	0.0315126	7.24e-16	0.101481	5.13e-05	0.0359281	1	1.41317	0.0903455	0.354037	0.000175788	13.9255	0.000637288	39.3333	2.93e-14	0.127837	4.29e-15	8.4148	0.00103864	11.4035	0.260603	0.260452
FAM83B	PRIMARY_MSS	PRIMARY_MSI;PRIMARY_POL	38	1985	0.018784	20	1501	0.0131492	14	346	0.0388889	4	12	0.25	0	119	0	18	484	0.0358566	24	1639	0.0144318	34	1973	0.0169407	38	1866	0.019958	0.00297599	0.329304	7.36e-05	0.0399734	0.392355	inf	0.0047	0.121387	0.0261328	inf	0.000137537	inf	0.00217955	0.35828	0.00438218	2.76325	0.000164101	19.3431	0.166232	0
FAT3	METASTASES_MSS	PRIMARY_MSI;PRIMARY_POL	123	1900	0.0608008	24	1497	0.0157791	85	275	0.236111	10	6	0.625	4	115	0.0336134	99	403	0.197211	38	1625	0.0228503	113	1894	0.0563029	119	1785	0.0625	2.02e-43	0.0518684	4.89e-14	0.00961924	0.140092	0.460922	0.00141346	0.185455	5.21e-08	8.88636	1.7e-08	47.9167	3.29e-41	0.0652618	5.77e-39	13.2177	2.84e-09	27.9351	0.239158	0.521739
FAT4	PRIMARY_MSI;METASTASES_MSS	PRIMARY_MSI;PRIMARY_POL	54	1969	0.026693	15	1506	0.00986193	34	326	0.0944444	4	12	0.25	1	118	0.00840336	39	463	0.0776892	20	1643	0.0120265	50	1957	0.0249128	53	1851	0.0278361	9.67e-15	0.0955004	2.77e-05	0.0298805	1	1.1753	0.0663795	0.312883	0.000792864	12.3067	0.000637288	39.3333	1.4e-13	0.118245	8.48e-14	8.56779	0.000651018	13.0467	0.370356	0.295971
FBN1	PRIMARY_MSI	PRIMARY_MSI;PRIMARY_POL	62	1961	0.0306476	4	1517	0.00262985	48	312	0.133333	7	9	0.4375	0	119	0	58	444	0.115538	14	1649	0.00841852	55	1952	0.0274041	62	1842	0.032563	3.05e-31	0.0171391	9.32e-13	0.00339015	1	inf	0.00392291	0.197802	6.44e-07	inf	8.26e-08	inf	1.18e-31	0.020185	1.87e-25	18.1209	1.66e-07	27.604	0.0482778	0
FBXW7	PRIMARY_MSS;PRIMARY_MSI;METASTASES_MSS	PRIMARY_MSI;PRIMARY_POL	290	1733	0.143351	158	1363	0.103879	112	248	0.311111	9	7	0.5625	8	111	0.0672269	132	370	0.262948	178	1485	0.107035	281	1726	0.14001	282	1622	0.148109	1.4e-20	0.256682	1e-05	0.0901606	0.267624	1.6084	0.0523969	0.351254	1e-08	6.26613	5.84e-06	17.8393	7.49e-17	0.324929	3.19e-20	3.76767	0.000102992	7.89731	0.0143857	0.414542
FGFR2	PRIMARY_MSI	PRIMARY_MSI	8	2015	0.00395452	1	1520	0.000657462	6	354	0.0166667	1	15	0.0625	0	119	0	7	495	0.0139442	2	1661	0.00120265	7	2000	0.00348779	8	1896	0.00420168	0.000278735	0.0388158	0.0207181	0.00986842	1	inf	0.264281	0.254237	0.344056	inf	0.118519	inf	0.000352588	0.0465226	0.000620406	14.0763	0.0616521	19.0476	1	0
FHIT	PRIMARY_MSI	NONE	0	2023	0	0	1521	0	0	360	0	0	16	0	0	119	0	0	502	0	0	1663	0	0	2007	0	0	1904	0	1	nan	1	nan	1	nan	1	nan	1	nan	1	nan	1	nan	1	nan	1	nan	1	nan
FKBP9	PRIMARY_POL	PRIMARY_MSI;PRIMARY_POL	29	1994	0.0143351	1	1520	0.000657462	22	338	0.0611111	3	13	0.1875	1	118	0.00840336	28	474	0.0557769	7	1656	0.00420926	26	1981	0.0129547	28	1876	0.0147059	1.78e-15	0.0101077	3.69e-06	0.00285088	0.139898	0.0776316	0.0817305	0.282051	0.0228131	7.68047	0.0051735	27.2308	1.41e-16	0.0111372	8.5e-12	15.3981	0.00130944	17.5828	1	0.567797
FOXP1	PRIMARY_MSI;METASTASES_MSS	PRIMARY_MSI	25	1998	0.0123579	6	1515	0.00394477	15	345	0.0416667	0	16	0	3	116	0.0252101	19	483	0.0378486	10	1653	0.00601323	25	1982	0.0124564	22	1882	0.0115546	2.31e-07	0.0910891	1	inf	0.0226503	0.153135	1	inf	0.580869	1.68116	1	0	9.07e-08	0.100677	2.52e-06	7.18696	1	0	0.178732	2.21238
FUS	PRIMARY_MSI	PRIMARY_MSI	7	2016	0.00346021	0	1521	0	6	354	0.0166667	1	15	0.0625	0	119	0	7	495	0.0139442	1	1662	0.000601323	6	2001	0.00298954	7	1897	0.00367647	4.75e-05	0	0.0104099	0	1	nan	0.264281	0.254237	0.344056	inf	0.118519	inf	5.61e-05	0	0.00018246	28.1695	0.0541453	22.2333	1	0
GATA6	PRIMARY_MSS	NONE	19	2004	0.00939199	12	1509	0.00788955	7	353	0.0194444	0	16	0	0	119	0	7	495	0.0139442	12	1651	0.00721588	19	1988	0.00946687	19	1885	0.00997899	0.0714544	0.401022	1	inf	1	inf	1	inf	0.201154	inf	1	nan	0.282454	0.56234	0.0618362	2.72828	1	0	0.623123	0
GNAQ	PRIMARY_POL	PRIMARY_MSI;PRIMARY_POL	9	2014	0.00444884	0	1521	0	6	354	0.0166667	3	13	0.1875	0	119	0	9	493	0.0179283	3	1660	0.00180397	6	2001	0.00298954	9	1895	0.00472689	4.75e-05	0	9.27e-07	0	1	nan	0.00456513	0.0734463	0.344056	inf	0.00139653	inf	3.38e-06	0	0.00158309	9.37853	3.32e-05	76.9615	1	0
GNAS	PRIMARY_MSS;PRIMARY_MSI	PRIMARY_MSI	87	1936	0.0430054	30	1491	0.0197239	55	305	0.152778	1	15	0.0625	1	118	0.00840336	57	445	0.113546	32	1631	0.0192423	86	1921	0.04285	86	1818	0.0451681	3.41e-21	0.111579	0.279366	0.301811	0.722207	2.37425	0.48433	2.70492	1.55e-06	21.2787	0.22377	7.86667	2.52e-16	0.157083	4.87e-22	9.19109	0.506386	1.48915	0.0590678	0.179149
GOLGA5	PRIMARY_POL	PRIMARY_POL	13	2010	0.0064261	1	1520	0.000657462	4	356	0.0111111	7	9	0.4375	0	119	0	12	490	0.0239044	9	1654	0.00541191	6	2001	0.00298954	13	1891	0.00682773	0.00561413	0.0585526	2.3e-14	0.000845865	1	inf	1.74e-08	0.0144462	0.576359	inf	8.26e-08	inf	4.97e-07	0.026864	0.265207	2.06492	7.04e-13	259.389	1	0
GPNMB	PRIMARY_POL	PRIMARY_POL	17	2006	0.00840336	5	1516	0.00328731	7	353	0.0194444	4	12	0.25	0	119	0	12	490	0.0239044	10	1653	0.00601323	13	1994	0.00647733	17	1887	0.00892857	0.00290248	0.166321	9.59e-07	0.00989446	1	inf	0.000609881	0.0594901	0.201154	inf	0.000137537	inf	8.57e-05	0.134675	0.0202929	3.2779	5.85e-06	51.1282	0.619314	0
GTF2IRD2	PRIMARY_MSI	PRIMARY_MSI	15	2008	0.00741473	0	1521	0	14	346	0.0388889	0	16	0	1	118	0.00840336	15	487	0.0298805	1	1662	0.000601323	15	1992	0.00747384	14	1890	0.00735294	7.19e-11	0	1	nan	0.072561	0	1	inf	0.130901	4.77457	1	0	7.1e-10	0	3.26e-10	67.2486	1	0	0.598533	1.14407
H3Y2	PRIMARY_MSI	PRIMARY_MSI	28	1995	0.0138408	1	1520	0.000657462	27	333	0.075	0	16	0	0	119	0	27	475	0.0537849	1	1662	0.000601323	28	1979	0.0139512	28	1876	0.0147059	4.2e-19	0.00811404	1	inf	1	inf	0.617264	inf	0.00077335	inf	1	nan	5.72e-16	0.0115741	5.9e-20	134.757	1	0	0.40616	0
HLA-A	PRIMARY_MSS;PRIMARY_MSI	PRIMARY_MSI	48	1975	0.0237271	11	1510	0.00723208	36	324	0.1	1	15	0.0625	0	119	0	37	465	0.0737052	12	1651	0.00721588	47	1960	0.023418	48	1856	0.0252101	7.13e-18	0.0655629	0.118409	0.109272	1	inf	1	1.66667	2.99e-05	inf	0.118519	inf	1.88e-14	0.0915518	2e-18	15.287	0.319998	2.78014	0.111626	0
HLA-B	PRIMARY_MSI	PRIMARY_MSI	93	1930	0.0459713	8	1513	0.0052597	84	276	0.233333	0	16	0	1	118	0.00840336	85	417	0.169323	9	1654	0.00541191	93	1914	0.0463378	92	1812	0.0483193	2.08e-54	0.0173732	1	inf	0.49322	0.623926	0.0280217	inf	7.88e-11	35.913	1	0	1.68e-44	0.0259399	3.98e-56	55.9324	1	0	0.0402092	0.166912
HLA-C	PRIMARY_MSI	PRIMARY_MSI	24	1999	0.0118636	3	1518	0.00197239	21	339	0.0583333	0	16	0	0	119	0	21	481	0.0418327	3	1660	0.00180397	24	1983	0.0119581	24	1880	0.012605	5.86e-13	0.0319029	1	inf	1	inf	1	inf	0.00337634	inf	1	nan	1.31e-10	0.0452663	1.32e-13	34.2773	1	0	0.395309	0
IDH1	PRIMARY_MSS;PRIMARY_MSI	NONE	11	2012	0.00543747	8	1513	0.0052597	3	357	0.00833333	0	16	0	0	119	0	3	499	0.0059761	8	1655	0.00481058	11	1996	0.00548082	11	1893	0.00577731	0.449903	0.629213	1	inf	1	inf	1	inf	1	inf	1	nan	0.7396	0.879489	0.424727	1.73845	1	0	1	0
IL7R	PRIMARY_MSI;METASTASES_MSS	PRIMARY_MSI	48	1975	0.0237271	3	1518	0.00197239	41	319	0.113889	2	14	0.125	1	118	0.00840336	45	457	0.0896414	7	1656	0.00420926	46	1961	0.0229198	47	1857	0.0246849	3.99e-27	0.0153765	0.000998165	0.013834	0.260366	0.233202	0.702954	0.899687	0.000106367	15.1661	0.0370079	16.8571	9.93e-25	0.0200703	5.73e-25	30.4057	0.0535484	6.09006	0.362237	0.334836
IRF1	PRIMARY_MSI	PRIMARY_MSI	14	2009	0.00692042	0	1521	0	14	346	0.0388889	0	16	0	0	119	0	14	488	0.0278884	0	1663	0	14	1993	0.00697559	14	1890	0.00735294	7.19e-11	0	1	nan	1	nan	1	inf	0.0261328	inf	1	nan	2.92e-09	0	2.59e-11	inf	1	0	1	0
JUN	PRIMARY_MSS	NONE	22	2001	0.0108749	13	1508	0.00854701	8	352	0.0222222	0	16	0	0	119	0	9	493	0.0179283	14	1649	0.00841852	22	1985	0.0109616	22	1882	0.0115546	0.0443926	0.37931	1	inf	0.616393	inf	1	inf	0.209664	inf	1	nan	0.0856913	0.472222	0.0425344	2.67695	1	0	0.636286	0
KLF5	PRIMARY_MSS	NONE	20	2003	0.00988631	14	1507	0.00920447	4	356	0.0111111	0	16	0	2	117	0.0168067	6	496	0.0119522	16	1647	0.00962117	20	1987	0.00996512	18	1886	0.00945378	0.762716	0.826808	1	inf	0.325483	0.543464	1	inf	0.641296	0.657303	1	0	0.604564	0.767972	0.769473	1.1566	1	0	0.330944	1.79107
KMT2B	PRIMARY_MSI	PRIMARY_MSI	178	1845	0.0879881	3	1518	0.00197239	168	192	0.466667	2	14	0.125	2	117	0.0168067	175	327	0.348606	10	1653	0.00601323	176	1831	0.0876931	176	1728	0.092437	1.13e-132	0.00225861	0.000998165	0.013834	0.0451666	0.115613	0.00853031	6.125	6.21e-24	51.1875	0.0688424	8.35714	1.31e-112	0.00369283	1.26e-128	144.637	0.645515	1.4862	0.00220312	0.167832
KMT2C	PRIMARY_MSS	PRIMARY_MSI;PRIMARY_POL	232	1791	0.114681	28	1493	0.0184089	193	167	0.536111	7	9	0.4375	2	117	0.0168067	204	298	0.406375	39	1624	0.0234516	225	1782	0.112108	230	1674	0.120798	1.02e-128	0.0162277	1.68e-08	0.0241125	1	1.09712	0.456018	1.48589	2.15e-29	67.6078	2.62e-06	45.5	9.19e-107	0.0273958	2.09e-126	48.1241	0.00109739	6.16	8.24e-05	0.124415
KRAS	PRIMARY_MSS;PRIMARY_MSI;PRIMARY_POL;METASTASES_MSS	PRIMARY_MSS	811	1212	0.40089	685	836	0.450362	66	294	0.183333	7	9	0.4375	50	69	0.420168	126	376	0.250996	745	918	0.447986	804	1203	0.400598	761	1143	0.399685	4.45e-22	3.64996	1	1.05349	0.566272	1.13074	0.0203378	0.28863	5.35e-07	0.309796	1	1.07333	9.32e-16	2.44513	5.31e-22	0.27662	0.80123	1.16376	0.699987	1.08838
LCP1	PRIMARY_MSI	NONE	0	2023	0	0	1521	0	0	360	0	0	16	0	0	119	0	0	502	0	0	1663	0	0	2007	0	0	1904	0	1	nan	1	nan	1	nan	1	nan	1	nan	1	nan	1	nan	1	nan	1	nan	1	nan
LIMK2	PRIMARY_POL	PRIMARY_MSI;PRIMARY_POL	16	2007	0.00790905	1	1520	0.000657462	9	351	0.025	5	11	0.3125	0	119	0	15	487	0.0298805	7	1656	0.00420926	11	1996	0.00548082	16	1888	0.00840336	2.64e-06	0.0256579	3.67e-10	0.00144737	1	inf	0.000114333	0.0564103	0.120707	inf	1.26e-05	inf	8.78e-09	0.0213596	0.000574214	6.06593	6.46e-08	82.4793	0.619326	0
LMTK3	PRIMARY_MSI	PRIMARY_MSI	106	1917	0.0523974	2	1519	0.00131492	103	257	0.286111	1	15	0.0625	0	119	0	104	398	0.207171	3	1660	0.00180397	105	1902	0.0523169	106	1798	0.0556723	6.81e-77	0.00328525	0.0309256	0.0197498	1	inf	0.0814613	6.01167	2.6e-15	inf	0.118519	inf	5.97e-64	0.00503874	9.7e-79	221.764	0.578704	1.20762	0.00233283	0
MAP2K1	PRIMARY_MSS	NONE	24	1999	0.0118636	16	1505	0.0105194	5	355	0.0138889	0	16	0	2	117	0.0168067	8	494	0.0159363	19	1644	0.0114251	24	1983	0.0119581	22	1882	0.0115546	0.57764	0.754817	1	inf	0.379828	0.621927	1	inf	0.685913	0.823944	1	0	0.343543	0.656478	0.600694	1.21868	1	0	0.648648	1.46232
MAP2K4	PRIMARY_MSS;PRIMARY_POL	PRIMARY_MSI;PRIMARY_POL	37	1986	0.0182897	14	1507	0.00920447	17	343	0.0472222	4	12	0.25	1	118	0.00840336	23	479	0.0458167	20	1643	0.0120265	33	1974	0.0164425	36	1868	0.0189076	8.36e-06	0.187439	2.2e-05	0.0278699	1	1.09622	0.00848845	0.148688	0.0547186	5.8484	0.000637288	39.3333	1.29e-06	0.193474	6.21e-05	4.07157	0.000147533	19.9394	0.721582	0.439736
MAP2K7	PRIMARY_MSS;PRIMARY_MSI	PRIMARY_MSI	67	1956	0.0331191	12	1509	0.00788955	52	308	0.144444	1	15	0.0625	2	117	0.0168067	55	447	0.109562	15	1648	0.00901984	66	1941	0.0328849	65	1839	0.0341387	7.23e-28	0.047102	0.127659	0.119284	0.270031	0.465209	0.710437	2.53247	3.44e-05	9.87662	0.317151	3.9	1.43e-23	0.0646304	1.18e-27	18.5489	0.417789	1.96061	0.430882	0.483629
MAP3K1	PRIMARY_MSS;METASTASES_MSS	PRIMARY_MSI	50	1973	0.0247158	14	1507	0.00920447	32	328	0.0888889	1	15	0.0625	1	118	0.00840336	36	466	0.0717131	18	1645	0.0108238	49	1958	0.0244145	49	1855	0.0257353	5.62e-14	0.0952223	0.145885	0.13935	1	1.09622	1	1.46341	0.00127437	11.5122	0.22377	7.86667	1.52e-12	0.120254	2.47e-13	8.91599	0.330974	2.66395	0.362574	0.320823
MAP3K21	PRIMARY_MSS	PRIMARY_MSI;PRIMARY_POL	79	1944	0.0390509	31	1490	0.0203813	41	319	0.113889	6	10	0.375	1	118	0.00840336	48	454	0.0956175	38	1625	0.0228503	73	1934	0.0363727	78	1826	0.0409664	3.59e-13	0.161876	8.62e-07	0.0346756	0.725234	2.45503	0.00840772	0.214211	0.000106367	15.1661	6.97e-06	70.8	4.66e-12	0.196784	1.9e-12	5.49621	1.72e-05	15.8959	0.0854167	0.198392
MET	METASTASES_MSS	PRIMARY_MSI;PRIMARY_POL	17	2006	0.00840336	3	1518	0.00197239	8	352	0.0222222	4	12	0.25	1	118	0.00840336	14	488	0.0278884	9	1654	0.00541191	13	1994	0.00647733	16	1888	0.00840336	0.000161304	0.0869565	2.7e-07	0.00592885	0.260366	0.233202	0.000891031	0.0681818	0.462423	2.68182	0.000637288	39.3333	9.2e-07	0.0688876	0.00508744	4.17677	5.85e-06	51.1282	1	1
METTL21C	PRIMARY_POL	PRIMARY_MSI;PRIMARY_POL	15	2008	0.00741473	0	1521	0	10	350	0.0277778	5	11	0.3125	0	119	0	15	487	0.0298805	5	1658	0.00300661	10	1997	0.00498256	15	1889	0.00787815	5.95e-08	0	6.15e-11	0	1	nan	0.000167203	0.0628571	0.0737468	inf	1.26e-05	inf	7.1e-10	0	3.65e-05	9.47429	4.46e-08	90.7727	1	0
MGA	PRIMARY_MSS	PRIMARY_MSI;PRIMARY_POL	98	1925	0.0484429	14	1507	0.00920447	74	286	0.205556	7	9	0.4375	2	117	0.0168067	84	418	0.167331	24	1639	0.0144318	91	1916	0.0453413	96	1808	0.0504202	5.75e-42	0.0359045	3.12e-10	0.0119443	0.325483	0.543464	0.054374	0.332667	2.98e-08	15.1364	2.62e-06	45.5	5.86e-39	0.0462287	4.23e-38	17.6699	4.05e-06	16.3761	0.121005	0.321937
MITF	PRIMARY_MSS	PRIMARY_POL	17	2006	0.00840336	5	1516	0.00328731	7	353	0.0194444	3	13	0.1875	0	119	0	12	490	0.0239044	10	1653	0.00601323	14	1993	0.00697559	17	1887	0.00892857	0.00290248	0.166321	5.03e-05	0.014292	1	inf	0.00635085	0.0859301	0.201154	inf	0.00139653	inf	8.57e-05	0.134675	0.0202929	3.2779	0.00025827	32.8516	0.619314	0
MLF1	PRIMARY_POL	PRIMARY_MSI	6	2017	0.00296589	0	1521	0	6	354	0.0166667	0	16	0	0	119	0	6	496	0.0119522	0	1663	0	6	2001	0.00298954	6	1898	0.00315126	4.75e-05	0	1	nan	1	nan	1	inf	0.344056	inf	1	nan	0.000228268	0	3.07e-05	inf	1	0	1	0
MLH1	PRIMARY_MSI	PRIMARY_MSI	46	1977	0.0227385	1	1520	0.000657462	44	316	0.122222	0	16	0	0	119	0	45	457	0.0896414	2	1661	0.00120265	46	1961	0.0229198	46	1858	0.0241597	1.02e-31	0.00472488	1	inf	1	inf	0.2345	inf	3.56e-06	inf	1	nan	4.41e-27	0.00668129	7.86e-32	115.639	1	0	0.109084	0
MMP16	PRIMARY_MSS	PRIMARY_MSI	9	2014	0.00444884	4	1517	0.00262985	5	355	0.0138889	0	16	0	0	119	0	5	497	0.00996016	4	1659	0.00240529	9	1998	0.00448431	9	1895	0.00472689	0.0160131	0.187212	1	inf	1	inf	1	inf	0.338897	inf	1	nan	0.0471177	0.262096	0.0117116	5.84155	1	0	1	0
MSH2	PRIMARY_MSI	PRIMARY_MSI	31	1992	0.0153238	1	1520	0.000657462	29	331	0.0805556	1	15	0.0625	0	119	0	30	472	0.059761	2	1661	0.00120265	30	1977	0.0149477	31	1873	0.0162815	1.45e-20	0.00750907	0.0207181	0.00986842	1	inf	1	1.3142	0.000253162	inf	0.118519	inf	8.5e-18	0.0103509	2.28e-20	72.7628	0.219645	4.39333	0.255525	0
MTOR	PRIMARY_MSS;METASTASES_MSS	NONE	54	1969	0.026693	36	1485	0.0236686	9	351	0.025	2	14	0.125	6	113	0.0504202	18	484	0.0358566	45	1618	0.0270595	52	1955	0.0259093	48	1856	0.0252101	0.848665	0.945455	0.0574453	0.169697	0.118974	0.456566	0.0746616	0.179487	0.220267	0.482906	0.241271	2.69048	0.151158	0.651852	1	0.921937	0.0660931	5.37088	0.129848	2.0531
MYO10	PRIMARY_MSI	PRIMARY_MSI	20	2003	0.00988631	0	1521	0	19	341	0.0527778	0	16	0	0	119	0	20	482	0.0398406	1	1662	0.000601323	20	1987	0.00996512	20	1884	0.0105042	1.53e-14	0	1	nan	1	nan	1	inf	0.00564793	inf	1	nan	5.87e-13	0	6.41e-14	92.6041	1	0	0.626646	0
NBEA	PRIMARY_MSS;METASTASES_MSS	PRIMARY_MSI	9	2014	0.00444884	2	1519	0.00131492	7	353	0.0194444	0	16	0	0	119	0	7	495	0.0139442	2	1661	0.00120265	9	1998	0.00448431	9	1895	0.00472689	0.000225347	0.0663971	1	inf	1	inf	1	inf	0.201154	inf	1	nan	0.0012471	0.0931064	0.000139064	16.4688	1	0	1	0
NCOA1	PRIMARY_POL	PRIMARY_MSI;PRIMARY_POL	9	2014	0.00444884	0	1521	0	5	355	0.0138889	4	12	0.25	0	119	0	9	493	0.0179283	4	1659	0.00240529	5	2002	0.00249128	9	1895	0.00472689	0.000251053	0	7.86e-09	0	1	nan	0.000245443	0.0422535	0.338897	inf	0.000137537	inf	3.38e-06	0	0.0117116	5.84155	3.22e-07	133.467	1	0
NEDD9	PRIMARY_MSI	PRIMARY_MSI	23	2000	0.0113693	4	1517	0.00262985	18	342	0.05	0	16	0	1	118	0.00840336	19	483	0.0378486	5	1658	0.00300661	23	1984	0.0114599	22	1882	0.0115546	2.85e-10	0.0500989	1	inf	0.314166	0.31114	1	inf	0.0547456	6.21053	1	0	7.62e-09	0.0670298	3.13e-10	17.4526	1	0	1	0.724961
NF1	PRIMARY_POL;METASTASES_MSS	PRIMARY_MSI;PRIMARY_POL	66	1957	0.0326248	13	1508	0.00854701	42	318	0.116667	7	9	0.4375	2	117	0.0168067	53	449	0.105578	24	1639	0.0144318	59	1948	0.0293971	64	1840	0.0336134	1.19e-20	0.0652709	2.09e-10	0.0110837	0.297837	0.50431	0.00191427	0.169811	0.0003909	7.72642	2.62e-06	45.5	7.23e-22	0.0730319	4.24e-17	9.01965	2.59e-07	25.6798	0.430756	0.491453
NIN	PRIMARY_MSI	NONE	0	2023	0	0	1521	0	0	360	0	0	16	0	0	119	0	0	502	0	0	1663	0	0	2007	0	0	1904	0	1	nan	1	nan	1	nan	1	nan	1	nan	1	nan	1	nan	1	nan	1	nan	1	nan
NLRC5	PRIMARY_MSI;PRIMARY_POL	PRIMARY_MSI;PRIMARY_POL	61	1962	0.0301532	3	1518	0.00197239	52	308	0.144444	6	10	0.375	0	119	0	58	444	0.115538	9	1654	0.00541191	55	1952	0.0274041	61	1843	0.0320378	2.95e-35	0.0117057	3.65e-11	0.00329381	1	inf	0.0239361	0.281385	2.05e-07	inf	1.07e-06	inf	9.82e-33	0.0151288	1.62e-31	31.0274	3.71e-06	21.2945	0.047454	0
NR4A3	PRIMARY_POL	PRIMARY_MSI;PRIMARY_POL	19	2004	0.00939199	1	1520	0.000657462	16	344	0.0444444	2	14	0.125	0	119	0	18	484	0.0358566	3	1660	0.00180397	17	1990	0.00847035	19	1885	0.00997899	3.46e-11	0.0141447	0.000303123	0.00460526	1	inf	0.174558	0.325581	0.0157848	inf	0.013267	inf	1.48e-10	0.0176901	4.38e-10	25.7364	0.00927501	16.7227	0.623123	0
NRAS	PRIMARY_MSS;METASTASES_MSS	NONE	85	1938	0.0420168	73	1448	0.0479947	5	355	0.0138889	0	16	0	5	114	0.0420168	12	490	0.0239044	80	1583	0.0481058	85	1922	0.0423518	80	1824	0.0420168	0.00185249	3.57942	1	inf	1	1.14945	1	inf	0.129889	0.321127	1	0	0.0203228	2.05859	0.00203916	0.278697	1	0	1	1
OLIG2	PRIMARY_MSI	PRIMARY_MSI	17	2006	0.00840336	6	1515	0.00394477	10	350	0.0277778	1	15	0.0625	0	119	0	11	491	0.0219124	7	1656	0.00420926	16	1991	0.0079721	17	1887	0.00892857	0.000156427	0.138614	0.0707666	0.0594059	1	inf	0.384281	0.428571	0.0737468	inf	0.118519	inf	0.00055157	0.176778	0.000168206	6.75918	0.126745	8.29583	0.619314	0
PAN3	PRIMARY_MSI	PRIMARY_MSI	42	1981	0.0207612	3	1518	0.00197239	35	325	0.0972222	2	14	0.125	1	118	0.00840336	39	463	0.0776892	7	1656	0.00420926	40	1967	0.0199302	41	1863	0.0215336	8.81e-23	0.0183512	0.000998165	0.013834	0.260366	0.233202	0.663964	0.753846	0.000469693	12.7077	0.0370079	16.8571	4.16e-21	0.023462	1.13e-20	25.4769	0.0420127	7.025	0.512223	0.385076
PCBP1	PRIMARY_MSS;METASTASES_MSS	PRIMARY_MSS	62	1961	0.0306476	60	1461	0.0394477	0	360	0	0	16	0	2	117	0.0168067	2	500	0.00398406	62	1601	0.037282	62	1945	0.0308919	60	1844	0.0315126	5.26e-06	inf	1	inf	0.315461	2.40246	1	nan	0.061329	0	1	0	7.35e-06	10.2669	9.85e-06	0	1	0	0.580631	0.525356
PDE4DIP	PRIMARY_MSS;PRIMARY_MSI;PRIMARY_POL	PRIMARY_MSI;PRIMARY_POL	26	1997	0.0128522	4	1517	0.00262985	17	343	0.0472222	4	12	0.25	0	119	0	22	480	0.0438247	9	1654	0.00541191	22	1985	0.0109616	26	1878	0.0136555	1.27e-09	0.053201	5.36e-07	0.00791035	1	inf	0.00848845	0.148688	0.00954372	inf	0.000137537	inf	1.79e-10	0.0575298	8.41e-08	9.10852	3.52e-05	30.0758	0.398581	0
PIK3CA	PRIMARY_MSS;PRIMARY_MSI;PRIMARY_POL;METASTASES_MSS	PRIMARY_MSI;PRIMARY_POL	408	1615	0.201681	265	1256	0.174227	106	254	0.294444	12	4	0.75	22	97	0.184874	143	359	0.284861	302	1361	0.1816	396	1611	0.197309	386	1518	0.202731	6.91e-07	0.505573	8.71e-07	0.0703291	0.802028	0.930262	0.000317789	0.139108	0.0228384	1.84001	1.04e-05	13.2273	1.83e-07	0.529681	3.15e-06	1.88072	3.25e-06	12.2045	0.72421	0.89194
PIK3R1	PRIMARY_MSS;PRIMARY_MSI;PRIMARY_POL	PRIMARY_MSI;PRIMARY_POL	114	1909	0.056352	42	1479	0.0276134	58	302	0.161111	10	6	0.625	2	117	0.0168067	72	430	0.143426	56	1607	0.0336741	104	1903	0.0518186	112	1792	0.0588235	6.32e-19	0.147863	5.53e-12	0.0170385	0.766483	1.66126	6.62e-05	0.115232	4.16e-06	11.2351	1.23e-09	97.5	4.01e-19	0.169597	8.16e-17	5.51123	1.32e-09	30.4968	0.0618054	0.273504
PLK1	PRIMARY_MSS	PRIMARY_MSI	30	1993	0.0148295	11	1510	0.00723208	19	341	0.0527778	0	16	0	0	119	0	19	483	0.0378486	11	1652	0.00661455	30	1977	0.0149477	30	1874	0.0157563	1.02e-07	0.130742	1	inf	1	inf	1	inf	0.00564793	inf	1	nan	7.66e-06	0.185186	3.01e-08	8.3679	1	0	0.25567	0
PLXNB2	PRIMARY_MSI	PRIMARY_MSI	46	1977	0.0227385	4	1517	0.00262985	41	319	0.113889	0	16	0	1	118	0.00840336	42	460	0.0836653	5	1658	0.00300661	46	1961	0.0229198	45	1859	0.0236345	3.73e-26	0.0205155	1	inf	0.314166	0.31114	0.23542	inf	0.000106367	15.1661	1	0	5.8e-22	0.0288791	1.5e-26	42.6194	1	0	0.519036	0.350094
POLE	PRIMARY_POL	PRIMARY_POL	26	1997	0.0128522	1	1520	0.000657462	8	352	0.0222222	15	1	0.9375	0	119	0	25	477	0.0498008	18	1645	0.0108238	11	1996	0.00548082	26	1878	0.0136555	1.27e-05	0.0289474	5.68e-34	4.39e-05	1	inf	3.14e-20	0.00151515	0.209664	inf	5.2e-19	inf	9.34e-15	0.0125526	0.115047	2.07702	4.36e-30	2721.82	0.398581	0
POLG	PRIMARY_MSI	PRIMARY_MSI	8	2015	0.00395452	0	1521	0	7	353	0.0194444	0	16	0	0	119	0	8	494	0.0159363	1	1662	0.000601323	8	1999	0.00398605	8	1896	0.00420168	8.97e-06	0	1	nan	1	nan	1	inf	0.201154	inf	1	nan	1.38e-05	0	3.65e-05	32.9575	1	0	1	0
POPDC3	PRIMARY_MSS	PRIMARY_MSI	15	2008	0.00741473	6	1515	0.00394477	8	352	0.0222222	0	16	0	0	119	0	9	493	0.0179283	7	1656	0.00420926	15	1992	0.00747384	15	1889	0.00787815	0.00170546	0.174257	1	inf	1	inf	1	inf	0.209664	inf	1	nan	0.00384135	0.216942	0.00187636	5.37662	1	0	1	0
PPP2R3B	PRIMARY_MSI	PRIMARY_MSI	13	2010	0.0064261	0	1521	0	13	347	0.0361111	0	16	0	0	119	0	13	489	0.0258964	0	1663	0	13	1994	0.00647733	13	1891	0.00682773	3.87e-10	0	1	nan	1	nan	1	inf	0.0449898	inf	1	nan	1.2e-08	0	1.5e-10	inf	1	0	1	0
PPP6C	PRIMARY_POL	PRIMARY_MSI;PRIMARY_POL	12	2011	0.00593178	0	1521	0	7	353	0.0194444	5	11	0.3125	0	119	0	12	490	0.0239044	5	1658	0.00300661	7	2000	0.00348779	12	1892	0.00630252	8.97e-06	0	6.15e-11	0	1	nan	4.76e-05	0.0436261	0.201154	inf	1.26e-05	inf	4.93e-08	0	0.00186536	6.57564	1.19e-08	129.87	1	0
PRDM16	PRIMARY_MSI	PRIMARY_MSI	29	1994	0.0143351	5	1516	0.00328731	23	337	0.0638889	0	16	0	1	118	0.00840336	24	478	0.0478088	6	1657	0.00360794	29	1978	0.0144494	28	1876	0.0147059	6.44e-13	0.0483251	1	inf	0.364083	0.389182	0.611827	inf	0.0137794	8.05341	1	0	6.28e-11	0.0656882	5.22e-13	18.8482	1	0	1	0.567797
PRDM2	PRIMARY_MSI	PRIMARY_MSI	149	1874	0.073653	4	1517	0.00262985	141	219	0.391667	1	15	0.0625	0	119	0	145	357	0.288845	8	1655	0.00481058	148	1859	0.0737419	149	1755	0.0782563	1.77e-106	0.00409543	0.0510421	0.0395517	1	inf	0.00700574	9.65753	5.01e-22	inf	0.118519	inf	2.57e-89	0.00649194	7.55e-106	133.193	1	0.837387	0.000173607	0
PRKAG1	PRIMARY_MSS	NONE	11	2012	0.00543747	11	1510	0.00723208	0	360	0	0	16	0	0	119	0	0	502	0	11	1652	0.00661455	11	1996	0.00548082	11	1893	0.00577731	0.137996	inf	1	inf	1	inf	1	nan	1	nan	1	nan	0.0757697	inf	0.230436	0	1	0	1	0
PRKCB	METASTASES_MSS	PRIMARY_MSI	18	2005	0.00889768	6	1515	0.00394477	9	351	0.025	1	15	0.0625	1	118	0.00840336	12	490	0.0239044	9	1654	0.00541191	17	1990	0.00847035	17	1887	0.00892857	0.000526948	0.154455	0.0707666	0.0594059	0.410395	0.467327	0.356133	0.384615	0.463203	3.02564	0.22377	7.86667	0.000199752	0.161716	0.00174278	4.71225	0.13371	7.80392	1	0.940678
PTEN	PRIMARY_MSS;PRIMARY_MSI;PRIMARY_POL;METASTASES_MSS	PRIMARY_MSI;PRIMARY_POL	148	1875	0.0731587	47	1474	0.0309007	86	274	0.238889	10	6	0.625	3	116	0.0252101	101	401	0.201195	62	1601	0.037282	138	1869	0.0687593	145	1759	0.0761555	1.94e-33	0.10159	1.48e-11	0.0191316	1	1.23293	0.00154848	0.188321	7.63e-09	12.1363	5.08e-09	64.4444	3.24e-31	0.126597	8.3e-31	8.1049	1.79e-08	22.5725	0.0432282	0.313734
PTPN11	PRIMARY_MSI;METASTASES_MSS	NONE	13	2010	0.0064261	5	1516	0.00328731	4	356	0.0111111	0	16	0	3	116	0.0252101	8	494	0.0159363	9	1654	0.00541191	13	1994	0.00647733	10	1894	0.0052521	0.0742143	0.293536	1	inf	0.0159327	0.127529	1	inf	0.372711	0.434457	1	0	0.0052366	0.203661	0.265207	2.06492	1	0	0.0367976	4.89828
PWWP2A	PRIMARY_MSI	PRIMARY_MSI	25	1998	0.0123579	2	1519	0.00131492	22	338	0.0611111	0	16	0	0	119	0	23	479	0.0458167	3	1660	0.00180397	25	1982	0.0124564	25	1879	0.0131303	1.76e-14	0.0202286	1	inf	1	inf	0.612275	inf	0.00206324	inf	1	nan	1.45e-12	0.0274208	2.54e-14	36.0158	1	0	0.396362	0
RAF1	PRIMARY_MSS	PRIMARY_POL	10	2013	0.00494315	7	1514	0.00460223	1	359	0.00277778	2	14	0.125	0	119	0	3	499	0.0059761	9	1654	0.00541191	8	1999	0.00398605	10	1894	0.0052521	1	1.65984	0.0035069	0.0323646	1	inf	0.00497895	0.0194986	1	inf	0.013267	inf	0.716537	0.769044	1	0.511916	0.00254435	35.6964	1	0
RASA1	PRIMARY_MSS	PRIMARY_MSI;PRIMARY_POL	42	1981	0.0207612	11	1510	0.00723208	25	335	0.0694444	6	10	0.375	0	119	0	31	471	0.061753	17	1646	0.0102225	36	1971	0.0179372	42	1862	0.0220588	4.11e-11	0.0976159	5.14e-09	0.0121413	1	inf	0.000858758	0.124378	0.00124872	inf	1.07e-06	inf	2.06e-11	0.110681	1.14e-09	7.22564	3.81e-07	32.85	0.172895	0
RASGRF1	PRIMARY_MSS	PRIMARY_MSI	26	1997	0.0128522	7	1514	0.00460223	16	344	0.0444444	2	14	0.125	1	118	0.00840336	19	483	0.0378486	10	1653	0.00601323	24	1983	0.0119581	25	1879	0.0131303	1.59e-07	0.0994055	0.0035069	0.0323646	0.453361	0.545575	0.174558	0.325581	0.0847686	5.48837	0.0370079	16.8571	2.6e-07	0.117535	7.01e-07	7.68837	0.0170684	11.8036	1	0.636949
RB1	PRIMARY_POL	PRIMARY_MSI;PRIMARY_POL	26	1997	0.0128522	1	1520	0.000657462	17	343	0.0472222	6	10	0.375	0	119	0	25	477	0.0498008	9	1654	0.00541191	20	1987	0.00996512	26	1878	0.0136555	6.76e-12	0.013274	3.07e-12	0.00109649	1	inf	0.000143071	0.0826045	0.00954372	inf	1.07e-06	inf	9.34e-15	0.0125526	8.41e-08	9.10852	1.79e-08	59.61	0.398581	0
RBM10	PRIMARY_MSS;METASTASES_MSS	NONE	30	1993	0.0148295	17	1504	0.0111769	8	352	0.0222222	1	15	0.0625	4	115	0.0336134	13	489	0.0258964	22	1641	0.0132291	29	1978	0.0144494	26	1878	0.0136555	0.120829	0.49734	0.172557	0.169548	0.0602115	0.324967	0.326783	0.340909	0.503365	0.653409	0.473213	1.91667	0.03032	0.425174	0.225716	1.69525	0.213329	4.54713	0.0956272	2.51237
RET	PRIMARY_MSS	PRIMARY_MSI	9	2014	0.00444884	0	1521	0	8	352	0.0222222	1	15	0.0625	0	119	0	9	493	0.0179283	1	1662	0.000601323	8	1999	0.00398605	9	1895	0.00472689	1.69e-06	0	0.0104099	0	1	nan	0.326783	0.340909	0.209664	inf	0.118519	inf	3.38e-06	0	7.17e-06	37.7727	0.069103	16.6583	1	0
RGS12	PRIMARY_MSI	PRIMARY_MSI	20	2003	0.00988631	0	1521	0	20	340	0.0555556	0	16	0	0	119	0	20	482	0.0398406	0	1663	0	20	1987	0.00996512	20	1884	0.0105042	2.81e-15	0	1	nan	1	nan	1	inf	0.00596025	inf	1	nan	5.87e-13	0	6.51e-16	inf	1	0	0.626646	0
RGS7	PRIMARY_POL	PRIMARY_MSI	16	2007	0.00790905	1	1520	0.000657462	14	346	0.0388889	1	15	0.0625	0	119	0	15	487	0.0298805	2	1661	0.00120265	15	1992	0.00747384	16	1888	0.00840336	8.92e-10	0.0162594	0.0207181	0.00986842	1	inf	0.485739	0.606936	0.0261328	inf	0.118519	inf	8.78e-09	0.0213596	2.19e-09	33.604	0.119727	8.85333	0.619326	0
RNF43	PRIMARY_MSS;PRIMARY_MSI	PRIMARY_MSI	298	1725	0.147306	35	1486	0.0230112	258	102	0.716667	1	15	0.0625	1	118	0.00840336	263	239	0.523904	40	1623	0.0240529	297	1710	0.147982	297	1607	0.155987	1.86e-189	0.00931172	0.31689	0.353297	0.512267	2.77927	1.52e-07	37.9412	7.47e-49	298.471	0.22377	7.86667	9.29e-146	0.0214038	8.61e-194	102.631	0.492954	0.383838	1.44e-07	0.045854
ROBO2	PRIMARY_POL	PRIMARY_MSI;PRIMARY_POL	144	1879	0.0711814	27	1494	0.0177515	108	252	0.3	6	10	0.375	1	118	0.00840336	117	385	0.233068	36	1627	0.0216476	138	1869	0.0687593	143	1761	0.075105	3.11e-58	0.0421687	4.2e-07	0.0301205	0.716864	2.13253	0.580386	0.714286	1.46e-14	50.5714	6.97e-06	70.8	5.61e-50	0.0594686	2.25e-56	19.369	0.000517336	8.12609	0.00259957	0.104362
RPL5	PRIMARY_MSI	NONE	0	2023	0	0	1521	0	0	360	0	0	16	0	0	119	0	0	502	0	0	1663	0	0	2007	0	0	1904	0	1	nan	1	nan	1	nan	1	nan	1	nan	1	nan	1	nan	1	nan	1	nan	1	nan
RUNX1	PRIMARY_MSS	PRIMARY_MSI	26	1997	0.0128522	9	1512	0.00591716	14	346	0.0388889	2	14	0.125	0	119	0	17	485	0.0338645	12	1651	0.00721588	24	1983	0.0119581	26	1878	0.0136555	1.07e-05	0.147109	0.00529295	0.0416667	1	inf	0.143848	0.283237	0.0261328	inf	0.013267	inf	1.27e-05	0.169818	3.07e-05	5.56696	0.0170684	11.8036	0.398581	0
RUNX1T1	PRIMARY_POL	NONE	7	2016	0.00346021	3	1518	0.00197239	3	357	0.00833333	1	15	0.0625	0	119	0	4	498	0.00796813	4	1659	0.00240529	6	2001	0.00298954	7	1897	0.00367647	0.088261	0.235178	0.0410333	0.0296443	1	inf	0.160253	0.12605	1	inf	0.118519	inf	0.0685186	0.246047	0.111936	3.48529	0.0541453	22.2333	1	0
SAP130	PRIMARY_MSS	PRIMARY_MSI	25	1998	0.0123579	5	1516	0.00328731	17	343	0.0472222	2	14	0.125	0	119	0	20	482	0.0398406	8	1655	0.00481058	23	1984	0.0114599	25	1879	0.0131303	4.61e-09	0.0665451	0.00207076	0.0230871	1	inf	0.190344	0.346939	0.00954372	inf	0.013267	inf	8.49e-09	0.0794855	3.47e-08	10.2533	0.0158281	12.323	0.396362	0
SETD1B	PRIMARY_MSI;PRIMARY_POL	PRIMARY_MSI	236	1787	0.116658	3	1518	0.00197239	228	132	0.633333	2	14	0.125	2	117	0.0168067	233	269	0.464143	8	1655	0.00481058	234	1773	0.116592	234	1670	0.122899	2.64e-193	0.00114416	0.000998165	0.013834	0.0451666	0.115613	6.21e-05	12.0909	8.38e-38	101.045	0.0688424	8.35714	9.11e-158	0.00228163	4.19e-193	357.33	0.70946	1.08242	8.58e-05	0.121996
SIN3A	PRIMARY_MSS	PRIMARY_MSI;PRIMARY_POL	50	1973	0.0247158	23	1498	0.0151216	24	336	0.0666667	3	13	0.1875	0	119	0	27	475	0.0537849	26	1637	0.0156344	47	1960	0.023418	50	1854	0.0262605	6.14e-07	0.214953	0.00208156	0.0665332	0.405022	inf	0.0985657	0.309524	0.00120577	inf	0.00139653	inf	7.64e-06	0.270113	6.62e-07	4.49725	0.00634381	9.62357	0.115995	0
SLC7A9	PRIMARY_POL	PRIMARY_POL	9	2014	0.00444884	1	1520	0.000657462	3	357	0.00833333	5	11	0.3125	0	119	0	8	494	0.0159363	6	1657	0.00360794	4	2003	0.00199302	9	1895	0.00472689	0.0238816	0.0782895	3.67e-10	0.00144737	1	inf	3.72e-06	0.0184874	1	inf	1.26e-05	inf	9.7e-05	0.040625	0.205051	2.32073	1.92e-09	227.614	1	0
SMAD2	PRIMARY_MSS	PRIMARY_POL	60	1963	0.0296589	41	1480	0.0269559	13	347	0.0361111	5	11	0.3125	0	119	0	19	483	0.0378486	47	1616	0.0282622	55	1952	0.0274041	60	1844	0.0315126	0.378915	0.739449	6.58e-05	0.0609459	0.068928	inf	0.000441978	0.0824207	0.0449898	inf	1.26e-05	inf	0.225087	0.704232	0.395412	1.28812	6.6e-05	16.1322	0.0468592	0
SMAD3	PRIMARY_MSS	PRIMARY_POL	46	1977	0.0227385	34	1487	0.0223537	9	351	0.025	3	13	0.1875	0	119	0	12	490	0.0239044	37	1626	0.0222489	43	1964	0.021425	46	1858	0.0241597	0.698508	0.891728	0.0057984	0.0990809	0.169768	inf	0.0110413	0.111111	0.120707	inf	0.00139653	inf	0.8631	0.933647	0.698921	1.12682	0.00500948	10.5403	0.109084	0
SMAD4	PRIMARY_MSS;PRIMARY_MSI;METASTASES_MSS	NONE	182	1841	0.0899654	143	1378	0.0940171	27	333	0.075	2	14	0.125	10	109	0.0840336	39	463	0.0776892	155	1508	0.0932051	180	1827	0.0896861	172	1732	0.0903361	0.306396	1.27987	0.657672	0.726415	0.870009	1.13113	0.354175	0.567568	0.697273	0.883784	0.63522	1.55714	0.281809	1.23198	0.310003	0.78884	0.649202	1.45	1	0.923832
SMARCB1	PRIMARY_MSI	PRIMARY_MSI	21	2002	0.0103806	7	1514	0.00460223	13	347	0.0361111	0	16	0	1	118	0.00840336	14	488	0.0278884	8	1655	0.00481058	21	1986	0.0104634	20	1884	0.0105042	7.99e-06	0.123412	1	inf	0.453361	0.545575	1	inf	0.205482	4.42075	1	0	5.65e-05	0.161162	7.56e-06	7.75036	1	0	1	0.798305
SOX9	PRIMARY_MSS;PRIMARY_MSI	PRIMARY_MSI	256	1767	0.126545	159	1362	0.104536	85	275	0.236111	1	15	0.0625	9	110	0.0756303	97	405	0.193227	171	1492	0.102826	255	1752	0.127055	247	1657	0.129727	4.86e-10	0.377689	1	1.7511	0.430979	1.42682	0.13377	4.63636	5.67e-05	3.77778	1	0.814815	6.1e-07	0.48742	1.36e-10	2.69686	0.709769	0.458039	0.0888913	0.548877
SRSF6	PRIMARY_MSI	PRIMARY_MSI;PRIMARY_POL	16	2007	0.00790905	2	1519	0.00131492	11	349	0.0305556	3	13	0.1875	0	119	0	14	488	0.0278884	5	1658	0.00300661	13	1994	0.00647733	16	1888	0.00840336	5.97e-07	0.0417739	9.15e-06	0.00570551	1	inf	0.0173235	0.136581	0.0732566	inf	0.00139653	inf	2.1e-07	0.0458949	9.19e-06	10.4516	0.000213725	35.3964	0.619326	0
STAG1	PRIMARY_MSI	PRIMARY_MSI	20	2003	0.00988631	0	1521	0	19	341	0.0527778	0	16	0	0	119	0	20	482	0.0398406	1	1662	0.000601323	20	1987	0.00996512	20	1884	0.0105042	1.53e-14	0	1	nan	1	nan	1	inf	0.00564793	inf	1	nan	5.87e-13	0	6.41e-14	92.6041	1	0	0.626646	0
SUZ12	PRIMARY_MSS	PRIMARY_MSI	12	2011	0.00593178	4	1517	0.00262985	7	353	0.0194444	1	15	0.0625	0	119	0	8	494	0.0159363	5	1658	0.00300661	11	1996	0.00548082	12	1892	0.00630252	0.00144479	0.132969	0.0510421	0.0395517	1	inf	0.296183	0.29745	0.201154	inf	0.118519	inf	0.00256586	0.162821	0.00186536	6.57564	0.0911243	12.097	1	0
TADA2A	PRIMARY_MSI	PRIMARY_MSI	10	2013	0.00494315	1	1520	0.000657462	9	351	0.025	0	16	0	0	119	0	9	493	0.0179283	1	1662	0.000601323	10	1997	0.00498256	10	1894	0.0052521	2.64e-06	0.0256579	1	inf	1	inf	1	inf	0.120707	inf	1	nan	2.63e-05	0.036038	1.39e-06	42.6154	1	0	1	0
TAF15	PRIMARY_POL	PRIMARY_MSI;PRIMARY_POL	14	2009	0.00692042	0	1521	0	10	350	0.0277778	3	13	0.1875	0	119	0	14	488	0.0278884	4	1659	0.00240529	11	1996	0.00548082	14	1890	0.00735294	5.95e-08	0	9.27e-07	0	1	nan	0.0139776	0.12381	0.0737468	inf	0.00139653	inf	2.92e-09	0	1.45e-05	11.85	0.000140273	41.8741	1	0
TAP1	PRIMARY_MSI;PRIMARY_POL	PRIMARY_MSI;PRIMARY_POL	39	1984	0.0192783	2	1519	0.00131492	29	331	0.0805556	7	9	0.4375	0	119	0	37	465	0.0737052	10	1653	0.00601323	32	1975	0.0159442	39	1865	0.0204832	1.86e-19	0.015028	1.03e-13	0.00169284	1	inf	0.000251581	0.112646	0.000253162	inf	8.26e-08	inf	6.34e-21	0.0165472	7.69e-15	14.4825	5.7e-09	48.0035	0.166907	0
TAP2	PRIMARY_MSI	PRIMARY_MSI	47	1976	0.0232328	3	1518	0.00197239	43	317	0.119444	0	16	0	0	119	0	44	458	0.0876494	4	1659	0.00240529	47	1960	0.023418	47	1857	0.0246849	1.37e-28	0.0145694	1	inf	1	inf	0.23425	inf	3.37e-06	inf	1	nan	4.02e-24	0.0205713	6.01e-29	56.2595	1	0	0.110121	0
TBC1D8	PRIMARY_POL	PRIMARY_MSI;PRIMARY_POL	19	2004	0.00939199	1	1520	0.000657462	13	347	0.0361111	4	12	0.25	0	119	0	18	484	0.0358566	6	1657	0.00360794	15	1992	0.00747384	19	1885	0.00997899	4.48e-09	0.0175607	3.9e-08	0.00197368	1	inf	0.00375377	0.112392	0.0449898	inf	0.000137537	inf	1.48e-10	0.0176901	1.43e-06	10.3463	9.44e-06	44.2667	0.623123	0
TBK1	PRIMARY_MSI	PRIMARY_MSI	21	2002	0.0103806	1	1520	0.000657462	20	340	0.0555556	0	16	0	0	119	0	20	482	0.0398406	1	1662	0.000601323	21	1986	0.0104634	21	1883	0.0110294	4.88e-14	0.0111842	1	inf	1	inf	1	inf	0.00596025	inf	1	nan	9.5e-12	0.0158553	1.15e-14	97.7647	1	0	0.631073	0
TBX3	PRIMARY_MSS	PRIMARY_MSI	44	1979	0.0217499	12	1509	0.00788955	30	330	0.0833333	1	15	0.0625	0	119	0	32	470	0.063745	14	1649	0.00841852	43	1964	0.021425	44	1860	0.0231092	1.18e-13	0.0874751	0.127659	0.119284	1	inf	1	1.36364	0.000256309	inf	0.118519	inf	1.85e-11	0.116799	1.15e-13	10.7078	0.297538	3.04496	0.108463	0
TCF12	PRIMARY_MSI	PRIMARY_MSI;PRIMARY_POL	52	1971	0.0257044	9	1512	0.00591716	39	321	0.108333	3	13	0.1875	1	118	0.00840336	43	459	0.0856574	13	1650	0.0078172	49	1958	0.0244145	51	1853	0.0267857	5.43e-21	0.0489927	0.0001926	0.0257937	0.530195	0.702381	0.404304	0.52648	0.000173699	14.3364	0.0051735	27.2308	8.39e-19	0.0635382	6.69e-20	15.4206	0.0070839	9.22135	0.365343	0.30791
TCF3	PRIMARY_MSS	PRIMARY_MSI	33	1990	0.0163124	5	1516	0.00328731	27	333	0.075	0	16	0	1	118	0.00840336	28	474	0.0557769	6	1657	0.00360794	33	1974	0.0164425	32	1872	0.0168067	1.41e-15	0.0406772	1	inf	0.364083	0.389182	0.617264	inf	0.00550347	9.56757	1	0	4.07e-13	0.055833	9.7e-16	22.3919	1	0	0.71868	0.495763
TCF7L2	PRIMARY_MSS;PRIMARY_POL;METASTASES_MSS	PRIMARY_MSI;PRIMARY_POL	326	1697	0.161147	158	1363	0.103879	145	215	0.402778	10	6	0.625	11	108	0.092437	168	334	0.334661	181	1482	0.108839	316	1691	0.157449	315	1589	0.165441	8.19e-37	0.171883	8.45e-07	0.0695525	0.875293	1.13813	0.116923	0.404651	2.36e-11	6.62156	4.31e-06	16.3636	2.55e-30	0.230462	6.09e-36	5.52204	3.35e-05	8.91878	0.0388617	0.513786
TET2	PRIMARY_POL	PRIMARY_MSI;PRIMARY_POL	59	1964	0.0291646	9	1512	0.00591716	47	313	0.130556	3	13	0.1875	0	119	0	50	452	0.0996016	12	1651	0.00721588	56	1951	0.0279023	59	1845	0.0309874	2e-26	0.0396403	0.0001926	0.0257937	1	inf	0.456835	0.650692	1.12e-06	inf	0.00139653	inf	1.02e-22	0.0538095	6.35e-26	20.6595	0.0100724	8.03984	0.0464949	0
TFRC	PRIMARY_MSI	NONE	0	2023	0	0	1521	0	0	360	0	0	16	0	0	119	0	0	502	0	0	1663	0	0	2007	0	0	1904	0	1	nan	1	nan	1	nan	1	nan	1	nan	1	nan	1	nan	1	nan	1	nan	1	nan
TGFBR1	PRIMARY_MSS	PRIMARY_MSI;PRIMARY_POL	24	1999	0.0118636	5	1516	0.00328731	16	344	0.0444444	3	13	0.1875	0	119	0	19	483	0.0378486	8	1655	0.00481058	21	1986	0.0104634	24	1880	0.012605	1.93e-08	0.0709103	5.03e-05	0.014292	1	inf	0.0403817	0.20155	0.0157848	inf	0.00139653	inf	2.82e-08	0.0838425	1.38e-07	9.62209	0.000743103	21.8242	0.395309	0
TGFBR2	PRIMARY_MSS;PRIMARY_MSI	PRIMARY_MSI	244	1779	0.120613	9	1512	0.00591716	232	128	0.644444	1	15	0.0625	0	119	0	235	267	0.468127	12	1651	0.00721588	243	1764	0.121076	244	1660	0.128151	2.05e-188	0.00328407	0.0996339	0.0892857	1	inf	3.34e-06	27.1875	5.57e-43	inf	0.118519	inf	2.63e-150	0.00676292	2.96e-192	249.37	0.710091	0.483951	2.58e-07	0
TGIF1	PRIMARY_MSS	NONE	60	1963	0.0296589	41	1480	0.0269559	12	348	0.0333333	0	16	0	6	113	0.0504202	19	483	0.0378486	48	1615	0.0288635	60	1947	0.0298954	54	1850	0.0283613	0.481713	0.803378	1	inf	0.147486	0.521734	1	inf	0.407952	0.649425	1	0	0.225087	0.704232	0.609617	1.1602	1	0	0.162022	1.81908
THEMIS	PRIMARY_MSS	PRIMARY_MSI	27	1996	0.0133465	8	1513	0.0052597	17	343	0.0472222	2	14	0.125	0	119	0	19	483	0.0378486	10	1653	0.00601323	25	1982	0.0124564	27	1877	0.0141807	1.07e-07	0.106683	0.00435702	0.0370126	1	inf	0.190344	0.346939	0.00954372	inf	0.013267	inf	6.77e-07	0.134414	1.9e-07	8.19271	0.0183492	11.3257	0.401876	0
TNRC6B	PRIMARY_MSS	PRIMARY_MSI	108	1915	0.0533861	19	1502	0.0124918	87	273	0.241667	1	15	0.0625	0	119	0	89	413	0.177291	21	1642	0.0126278	107	1900	0.0533134	108	1796	0.0567227	5.98e-48	0.0396942	0.189902	0.189747	0.391583	inf	0.132488	4.78022	1.09e-12	inf	0.118519	inf	1.69e-38	0.0587008	2.4e-49	24.9178	0.585709	1.1838	0.00238565	0
TOP1	PRIMARY_MSS	PRIMARY_MSI	16	2007	0.00790905	4	1517	0.00262985	10	350	0.0277778	1	15	0.0625	0	119	0	12	490	0.0239044	6	1657	0.00360794	15	1992	0.00747384	16	1888	0.00840336	2.83e-05	0.0922874	0.0510421	0.0395517	1	inf	0.384281	0.428571	0.0737468	inf	0.118519	inf	3.25e-05	0.107669	8.22e-05	7.89048	0.119727	8.85333	0.619326	0
TOP2B	PRIMARY_MSI	PRIMARY_MSI	10	2013	0.00494315	0	1521	0	10	350	0.0277778	0	16	0	0	119	0	10	492	0.0199203	0	1663	0	10	1997	0.00498256	10	1894	0.0052521	5.95e-08	0	1	nan	1	nan	1	inf	0.0737468	inf	1	nan	8.27e-07	0	2.87e-08	inf	1	0	1	0
TP53	PRIMARY_MSS;PRIMARY_MSI;PRIMARY_POL;METASTASES_MSS	PRIMARY_MSS	1361	662	0.672763	1141	380	0.750164	118	242	0.327778	7	9	0.4375	90	29	0.756303	220	282	0.438247	1243	420	0.747444	1354	653	0.674639	1271	633	0.667542	4.35e-50	6.15794	0.00783558	3.86053	1	0.967515	0.418244	0.626919	2.24e-16	0.157117	0.0149219	0.250617	2.03e-36	3.84883	3.24e-50	0.164757	0.0591174	0.375103	0.0551832	1.54562
TPTE	PRIMARY_POL;METASTASES_MSS	PRIMARY_MSI;PRIMARY_POL	153	1870	0.0756303	23	1498	0.0151216	115	245	0.319444	12	4	0.75	2	117	0.0168067	130	372	0.258964	38	1625	0.0228503	141	1866	0.0702541	151	1753	0.0793067	3.36e-66	0.0327103	4.13e-18	0.00511793	0.702067	0.898198	0.000705952	0.156463	2.62e-14	27.4592	3.37e-12	175.5	1.19e-60	0.0439355	1.43e-60	20.0725	3.24e-11	39.7021	0.00688377	0.198449
TRIM24	PRIMARY_MSS	PRIMARY_MSI;PRIMARY_POL	41	1982	0.0202669	15	1506	0.00986193	21	339	0.0583333	3	13	0.1875	1	118	0.00840336	26	476	0.0517928	20	1643	0.0120265	38	1969	0.0189337	40	1864	0.0210084	1.62e-07	0.160785	0.000687532	0.0431607	1	1.1753	0.0738581	0.268437	0.0218464	7.30973	0.0051735	27.2308	1.41e-07	0.182348	8.74e-07	5.08894	0.0036042	11.9575	0.512046	0.394915
TSC1	PRIMARY_MSS	PRIMARY_MSI	24	1999	0.0118636	9	1512	0.00591716	14	346	0.0388889	1	15	0.0625	0	119	0	15	487	0.0298805	10	1653	0.00601323	23	1984	0.0114599	24	1880	0.012605	1.07e-05	0.147109	0.0996339	0.0892857	1	inf	0.485739	0.606936	0.0261328	inf	0.118519	inf	9.19e-05	0.193254	8.83e-06	6.68844	0.174419	5.75072	0.395309	0
UBR5	PRIMARY_MSI;PRIMARY_POL	PRIMARY_MSI;PRIMARY_POL	250	1773	0.123579	2	1519	0.00131492	238	122	0.661111	6	10	0.375	0	119	0	248	254	0.494024	12	1651	0.00721588	244	1763	0.121574	250	1654	0.131303	3.14e-206	0.000674924	1.22e-11	0.00219443	1	inf	0.029436	3.25137	1.14e-44	inf	1.07e-06	inf	5.03e-172	0.00134851	4.96e-199	268.4	0.00915325	4.33525	1.57e-07	0
USP36	PRIMARY_MSI	PRIMARY_MSI	13	2010	0.0064261	1	1520	0.000657462	12	348	0.0333333	0	16	0	0	119	0	12	490	0.0239044	1	1662	0.000601323	13	1994	0.00647733	13	1891	0.00682773	2.24e-08	0.0190789	1	inf	1	inf	1	inf	0.0437067	inf	1	nan	4.97e-07	0.026864	9.46e-09	57.3103	1	0	1	0
WFDC1	PRIMARY_MSI	PRIMARY_MSI	17	2006	0.00840336	2	1519	0.00131492	15	345	0.0416667	0	16	0	0	119	0	15	487	0.0298805	2	1661	0.00120265	17	1990	0.00847035	17	1887	0.00892857	1.24e-09	0.0302831	1	inf	1	inf	1	inf	0.0279714	inf	1	nan	5.77e-08	0.0427474	4.26e-10	36.1087	1	0	0.619314	0
WNK2	METASTASES_MSS	PRIMARY_MSI	3	2020	0.00148295	0	1521	0	3	357	0.00833333	0	16	0	0	119	0	3	499	0.0059761	0	1663	0	3	2004	0.00149477	3	1901	0.00157563	0.00696316	0	1	nan	1	nan	1	inf	1	inf	1	nan	0.0152114	0	0.00559676	inf	1	0	1	0
XPO1	PRIMARY_POL;METASTASES_MSS	PRIMARY_POL	10	2013	0.00494315	1	1520	0.000657462	1	359	0.00277778	5	11	0.3125	2	117	0.0168067	9	493	0.0179283	9	1654	0.00541191	5	2002	0.00249128	8	1896	0.00420168	0.346228	0.236184	3.67e-10	0.00144737	0.0149258	0.0384868	4.19e-07	0.00612813	0.153901	0.162953	0.000228502	26.5909	2.63e-05	0.036038	1	0.511916	3.83e-09	182	0.113353	4.05128
ZBTB7A	PRIMARY_MSS	PRIMARY_MSI	34	1989	0.0168067	14	1507	0.00920447	20	340	0.0555556	0	16	0	0	119	0	20	482	0.0398406	14	1649	0.00841852	34	1973	0.0169407	34	1870	0.0178571	2.69e-07	0.15793	1	inf	0.616847	inf	1	inf	0.00596025	inf	1	nan	2.15e-05	0.223889	7.68e-08	6.92857	1	0	0.260727	0
ZC3H13	PRIMARY_MSS	PRIMARY_MSI;PRIMARY_POL	148	1875	0.0731587	27	1494	0.0177515	108	252	0.3	8	8	0.5	3	116	0.0252101	121	381	0.241036	40	1623	0.0240529	140	1867	0.0697559	145	1759	0.0761555	3.11e-58	0.0421687	3.52e-10	0.0180723	0.475233	0.698795	0.101597	0.428571	4.55e-12	16.5714	8.06e-07	38.6667	2.2e-52	0.0569053	2.67e-54	17.3893	5.31e-06	13.3357	0.0432282	0.313734
ZC3H4	PRIMARY_MSI	PRIMARY_MSI	32	1991	0.0158181	0	1521	0	30	330	0.0833333	1	15	0.0625	0	119	0	32	470	0.063745	2	1661	0.00120265	31	1976	0.0154459	32	1872	0.0168067	1.04e-22	0	0.0104099	0	1	nan	1	1.36364	0.000256309	inf	0.118519	inf	1.99e-20	0	4.05e-21	75.5	0.225913	4.24946	0.256353	0
ZFP36L2	PRIMARY_MSS	PRIMARY_MSI	233	1790	0.115175	113	1408	0.0742932	113	247	0.313889	0	16	0	6	113	0.0504202	120	382	0.239044	120	1543	0.0721587	233	1774	0.116094	227	1677	0.119223	9.01e-30	0.175426	0.624201	inf	0.461242	1.51148	0.00410913	inf	3.06e-10	8.61606	1	0	6.72e-21	0.255481	3.23e-31	5.88256	0.242747	0	0.0178813	0.392265
ZNF787	PRIMARY_MSI	PRIMARY_MSI	15	2008	0.00741473	1	1520	0.000657462	14	346	0.0388889	0	16	0	0	119	0	14	488	0.0278884	1	1662	0.000601323	15	1992	0.00747384	15	1889	0.00787815	8.92e-10	0.0162594	1	inf	1	inf	1	inf	0.0261328	inf	1	nan	3.39e-08	0.0229323	3.26e-10	67.2486	1	0	1	0
ZNRF3	PRIMARY_MSI	PRIMARY_MSI	104	1919	0.0514088	5	1516	0.00328731	98	262	0.272222	0	16	0	0	119	0	99	403	0.197211	6	1657	0.00360794	104	1903	0.0518186	104	1800	0.0546218	1.02e-68	0.00881751	1	inf	1	inf	0.0156789	inf	1.94e-14	inf	1	nan	1.23e-56	0.0134258	1.08e-70	103.299	1	0	0.00233613	0

## Sheet: ST6. Recurrent driver mutns
Supplementary Table 6. Frequency of recurrent driver mutations across CRC subtypes
All mutations in candidate driver genes with carrier count > 40 are listed. Fisher's exact test was used to test for significant differences in pairwise carrier frequencies between CRC subtypes.
Enriched subtypes are those in which the Fisher's exact test P-value for that subtype compared to all other CRC tumours was < 0.0125 (correcting for testing for 4 subtypes) and odds ratio (OR) > 1
Bold annotation shows coding oligonucleotide tracts.
				Oncogenic mutation carrier counts and frequenices across CRC subtypes																											Fisher's exact test of carrier and non-carrier counts between CRC subtypes
				All CRC (2,023)			Primary MSS (1,521)			Primary MSI (360)			Primary POL (16)			Metastases MSS (119)			Non-primary MSS (502)			Non-primary MSI (1,663)			Non-primary POL (2,007)			Non-metastases MSS (1,904)			Primary MSS vs Primary MSI		Primary MSS vs Primary POL		Primary MSS vs Metastases MSS		Primary MSI vs Primary POL		Primary MSI vs Metastases MSS		Primary POL vs Metastases MSS		Primary MSS vs Non-primary MSS		Primary MSI vs Non-primary MSI		Primary POL vs Non-primary POL		Metastases MSS vs Non-metastases MSS
Gene	Mutation	Discovery cohort(s)	Enriched subtypes	Carriers	Non-carriers	Freq	Carriers	Non-carriers	Freq	Carriers	Non-carriers	Freq	Carriers	Non-carriers	Freq	Carriers	Non-carriers	Freq	Carriers	Non-carriers	Freq	Carriers	Non-carriers	Freq	Carriers	Non-carriers	Freq	Carriers	Non-carriers	Freq	P	OR	P	OR	P	OR	P	OR	P	OR	P	OR	P	OR	P	OR	P	OR	P
ACVR2A	chr2_147926116_TA_T_p.Lys437ArgfsTer5	PRIMARY_MSS;PRIMARY_POL	PRIMARY_MSI	322	1701	0.15917	4	1517	0.00263	315	45	0.875	0	16	0	0	119	0	318	184	0.633466	7	1656	0.004209	322	1685	0.160438	322	1582	0.169118	6.02793e-302	0.000376683	1	inf	1	inf	3.67483e-14	inf	2.7942e-75	inf	1	nan	5.16488e-231	0.00152569	1.23317e-307	1656	0.0919635	0	1.01498e-09
BRAF	chr7_140753336_A_T_p.Val600Glu	PRIMARY_MSS;PRIMARY_MSI;METASTASES_MSS	PRIMARY_MSI	285	1738	0.14088	74	1447	0.048652	209	151	0.580556	0	16	0	1	118	0.008403	211	291	0.420319	76	1587	0.045701	285	1722	0.142003	284	1620	0.14916	6.13659e-113	0.0369482	1	inf	0.038721	6.03455	1.50942e-06	inf	1.26409e-34	163.325	1	0	3.1669e-82	0.07053	1.36476e-118	28.9023	0.149695	0	3.85796e-07
RNF43	chr17_58357799_AC_A_p.Gly659ValfsTer41	PRIMARY_MSS;PRIMARY_MSI	PRIMARY_MSI	223	1800	0.110232	0	1521	0	220	140	0.611111	0	16	0	0	119	0	223	279	0.444223	3	1660	0.001804	223	1784	0.111111	223	1681	0.117122	7.89828e-191	0	1	nan	1	nan	4.80636e-07	inf	1.15494e-39	inf	1	nan	9.83251e-156	0	4.75944e-192	869.524	0.243602	0	1.08441e-06
KRAS	chr12_25245350_C_T_p.Gly12Asp	PRIMARY_MSS;PRIMARY_MSI;PRIMARY_POL;METASTASES_MSS	PRIMARY_MSS	213	1810	0.105289	180	1341	0.118343	17	343	0.047222	1	15	0.0625	15	104	0.12605	33	469	0.065737	196	1467	0.117859	212	1795	0.10563	198	1706	0.103992	3.21168e-05	2.70825	0.710422	2.01342	0.769236	0.930649	0.551305	0.74344	0.00514756	0.343635	0.692387	0.462222	0.000750192	1.90767	2.63599e-05	0.370962	1	0.564465	0.441058
UBR5	chr8_102277120_CT_C_p.Glu2121LysfsTer28	PRIMARY_MSI;PRIMARY_POL	PRIMARY_MSI	195	1828	0.096391	0	1521	0	193	167	0.536111	0	16	0	0	119	0	195	307	0.388446	2	1661	0.001203	195	1812	0.09716	195	1709	0.102416	7.90276e-163	0	1	nan	1	nan	6.97556e-06	inf	7.62515e-33	inf	1	nan	1.41033e-133	0	4.67836e-165	959.799	0.391226	0	7.04647e-06
SETD1B	chr12_121804751_AC_A_p.His8ThrfsTer27	PRIMARY_MSI;PRIMARY_POL	PRIMARY_MSI	190	1833	0.09392	0	1521	0	190	170	0.527778	0	16	0	0	119	0	190	312	0.378486	0	1663	0	190	1817	0.094669	190	1714	0.09979	7.90303e-160	0	1	nan	1	nan	9.15033e-06	inf	3.3009e-32	inf	1	nan	1.01386e-129	0	3.81163e-166	inf	0.389756	0	1.15219e-05
KRAS	chr12_25245350_C_A_p.Gly12Val	PRIMARY_MSS;PRIMARY_MSI;PRIMARY_POL;METASTASES_MSS	PRIMARY_MSS	187	1836	0.092437	170	1351	0.111769	3	357	0.008333	0	16	0	14	105	0.117647	17	485	0.033865	184	1479	0.110643	187	1820	0.093174	173	1731	0.090861	3.84605e-13	14.9741	0.242856	inf	0.879847	0.943745	1	inf	6.23307e-07	0.0630252	0.373632	0	2.14521e-08	3.58993	6.18193e-13	0.0675466	0.389135	0	0.326783
TGFBR2	chr3_30650379_GA_G_p.Lys153SerfsTer35	PRIMARY_MSS;PRIMARY_MSI	PRIMARY_MSI	168	1855	0.083045	0	1521	0	167	193	0.463889	0	16	0	0	119	0	168	334	0.334661	1	1662	0.000601	168	1839	0.083707	168	1736	0.088235	1.74042e-137	0	1	nan	1	nan	9.84147e-05	inf	5.46699e-27	inf	1	nan	4.36369e-113	0	7.97786e-141	1438.1	0.63706	0	4.41443e-05
BMPR2	chr2_202555406_GA_G_p.Asn583ThrfsTer44	PRIMARY_MSI	PRIMARY_MSI	159	1864	0.078596	0	1521	0	157	203	0.436111	0	16	0	0	119	0	159	343	0.316733	2	1661	0.001203	159	1848	0.079223	159	1745	0.083508	4.14496e-128	0	1	nan	1	nan	0.000152053	inf	3.81891e-25	inf	1	nan	1.9669e-106	0	2.78655e-129	642.308	0.630537	0	6.8568e-05
KRAS	chr12_25245347_C_T_p.Gly13Asp	PRIMARY_MSS;PRIMARY_MSI;PRIMARY_POL;METASTASES_MSS	NONE	139	1884	0.06871	109	1412	0.071663	21	339	0.058333	1	15	0.0625	6	113	0.05042	30	472	0.059761	118	1545	0.070956	138	1869	0.068759	133	1771	0.069853	0.419461	1.24616	1	1.15793	0.459752	1.45385	1	0.929204	1	1.16667	0.595344	1.25556	0.415746	1.21454	0.423501	0.811084	1	0.902899	0.573648
TCF7L2	chr10_113165557_GA_G_p.Lys468SerfsTer23	PRIMARY_MSS;PRIMARY_POL;METASTASES_MSS	PRIMARY_MSI	137	1886	0.067721	4	1517	0.00263	132	228	0.366667	0	16	0	0	119	0	133	369	0.26494	5	1658	0.003007	137	1870	0.068261	137	1767	0.071954	1.41531e-98	0.00455444	1	inf	1	inf	0.000982316	inf	2.81074e-20	inf	1	nan	6.74064e-81	0.00731559	1.71216e-101	191.979	0.620145	0	0.000437569
KMT2C	chr7_152177062_CT_C_p.Lys2797ArgfsTer26	PRIMARY_MSS	PRIMARY_MSI	137	1886	0.067721	0	1521	0	136	224	0.377778	0	16	0	0	119	0	137	365	0.272908	1	1662	0.000601	137	1870	0.068261	137	1767	0.071954	5.10174e-109	0	1	nan	1	nan	0.000852519	inf	5.34686e-21	inf	1	nan	1.63033e-90	0	2.16457e-111	1009.07	0.620145	0	0.000437569
BAX	chr19_48955713_TG_T_p.Glu41ArgfsTer19	PRIMARY_MSI	PRIMARY_MSI	135	1888	0.066733	0	1521	0	134	226	0.372222	0	16	0	0	119	0	135	367	0.268924	1	1662	0.000601	135	1872	0.067265	135	1769	0.070903	3.0603e-107	0	1	nan	1	nan	0.000908353	inf	1.23088e-20	inf	1	nan	4.32418e-89	0	1.49444e-109	985.434	0.619669	0	0.000416983
EIF2B3	chr1_44941509_CT_C_p.Ala151GlnfsTer57	PRIMARY_MSI	PRIMARY_MSI	116	1907	0.057341	0	1521	0	115	245	0.319444	0	16	0	0	119	0	116	386	0.231076	1	1662	0.000601	116	1891	0.057798	116	1788	0.060924	1.13053e-90	0	1	nan	1	nan	0.00400358	inf	3.07469e-17	inf	1	nan	9.41634e-76	0	2.05687e-92	780.122	1	0	0.00158881
TP53	chr17_7675088_C_T_p.Arg175His	PRIMARY_MSS;PRIMARY_MSI;PRIMARY_POL;METASTASES_MSS	PRIMARY_MSS	113	1910	0.055858	101	1420	0.066404	3	357	0.008333	0	16	0	9	110	0.07563	12	490	0.023904	110	1553	0.066146	113	1894	0.056303	104	1800	0.054622	6.07901e-07	8.46408	0.618816	inf	0.702256	0.869327	1	inf	0.000308787	0.102708	0.598531	0	0.000181259	2.90434	7.49546e-07	0.11864	1	0	0.304811
APC	chr5_112839942_C_T_p.Arg1450Ter	PRIMARY_MSS;PRIMARY_MSI;PRIMARY_POL;METASTASES_MSS	PRIMARY_POL	109	1914	0.05388	79	1442	0.05194	13	347	0.036111	4	12	0.25	11	108	0.092437	30	472	0.059761	96	1567	0.057727	105	1902	0.052317	98	1806	0.051471	0.27593	1.46234	0.00874509	0.164355	0.0893511	0.537889	0.00375377	0.112392	0.0259272	0.367828	0.0803322	3.27273	0.49521	0.861951	0.121346	0.611521	0.00877565	6.0381	0.0604502
RGS12	chr4_3428671_GA_G_p.Lys1178AsnfsTer32	PRIMARY_MSI	PRIMARY_MSI	107	1916	0.052892	0	1521	0	105	255	0.291667	0	16	0	0	119	0	107	395	0.213147	2	1661	0.001203	107	1900	0.053313	107	1797	0.056197	3.53914e-82	0	1	nan	1	nan	0.00800279	inf	1.24757e-15	inf	1	nan	1.50579e-69	0	5.8795e-82	341.971	1	0	0.0023521
PRDM2	chr1_13782253_CA_C_p.Val1490PhefsTer74	PRIMARY_MSI	PRIMARY_MSI	106	1917	0.052397	0	1521	0	105	255	0.291667	0	16	0	0	119	0	106	396	0.211155	1	1662	0.000601	106	1901	0.052815	106	1798	0.055672	3.53914e-82	0	1	nan	1	nan	0.00800279	inf	1.24757e-15	inf	1	nan	7.28939e-69	0	1.26575e-83	684.353	1	0	0.00233283
PIK3CA	chr3_179218303_G_A_p.Glu545Lys	PRIMARY_MSS;PRIMARY_MSI;PRIMARY_POL;METASTASES_MSS	NONE	104	1919	0.051409	82	1439	0.053912	11	349	0.030556	1	15	0.0625	10	109	0.084034	22	480	0.043825	93	1570	0.055923	103	1904	0.05132	94	1810	0.04937	0.0778145	1.80795	0.590457	0.85476	0.209377	0.621126	0.411271	0.472779	0.019606	0.343553	1	0.726667	0.415988	1.24329	0.0483651	0.532089	0.571588	1.23236	0.128173
RGS12	chr4_3430703_AC_A_p.Gln1292ArgfsTer49	PRIMARY_MSI	PRIMARY_MSI	91	1932	0.044983	1	1520	0.000657	89	271	0.247222	0	16	0	0	119	0	90	412	0.179283	2	1661	0.001203	91	1916	0.045341	91	1813	0.047794	5.31625e-67	0.00200325	1	inf	1	inf	0.0161869	inf	5.56781e-13	inf	1	nan	3.6421e-56	0.0030117	2.79184e-68	272.747	1	0	0.0055137
TPTE	chr21_10567752_AT_A_p.Phe179LeufsTer25	PRIMARY_POL;METASTASES_MSS	PRIMARY_MSI	86	1937	0.042511	1	1520	0.000657	85	275	0.236111	0	16	0	0	119	0	85	417	0.169323	1	1662	0.000601	86	1921	0.04285	86	1818	0.045168	9.39517e-64	0.00212848	1	inf	1	inf	0.0280993	inf	2.12751e-12	inf	1	nan	7.58712e-53	0.00322755	1.70748e-66	513.709	1	0	0.00847992
APC	chr5_112838220_C_T_p.Arg876Ter	PRIMARY_MSS;PRIMARY_MSI;PRIMARY_POL;METASTASES_MSS	NONE	83	1940	0.041028	71	1450	0.04668	7	353	0.019444	1	15	0.0625	4	115	0.033613	12	490	0.023904	76	1587	0.045701	82	1925	0.040857	79	1825	0.041492	0.018082	2.46926	0.537681	0.734483	0.65176	1.40776	0.296183	0.29745	0.477969	0.570113	0.473213	1.91667	0.0268081	1.99943	0.0190819	0.414082	0.489747	1.56504	1
ASXL1	chr20_32434638_AG_A_p.Gly645ValfsTer58	PRIMARY_MSS	PRIMARY_MSI	81	1942	0.04004	3	1518	0.001972	77	283	0.213889	0	16	0	0	119	0	78	424	0.155378	4	1659	0.002405	81	1926	0.040359	81	1823	0.042542	1.89319e-54	0.00726349	1	inf	1	inf	0.0506656	inf	5.03209e-11	inf	1	nan	2.05271e-45	0.0107429	1.12484e-55	112.847	1	0	0.0132394
APC	chr5_112840254_G_GA_p.Thr1556AsnfsTer3	PRIMARY_MSS;PRIMARY_MSI;PRIMARY_POL;METASTASES_MSS	PRIMARY_MSI	75	1948	0.037074	46	1475	0.030243	27	333	0.075	0	16	0	2	117	0.016807	29	473	0.057769	48	1615	0.028863	75	1932	0.037369	73	1831	0.03834	0.000354227	0.384633	1	inf	0.575372	1.82441	0.617264	inf	0.0242481	4.74324	1	0	0.00633086	0.508662	0.000146809	2.72804	1	0	0.317778
FSIP2	chr2_185797375_GA_G_p.Lys3416ArgfsTer6	PRIMARY_MSS;PRIMARY_POL	PRIMARY_MSI	69	1954	0.034108	0	1521	0	69	291	0.191667	0	16	0	0	119	0	69	433	0.13745	0	1663	0	69	1938	0.03438	69	1835	0.036239	9.3633e-53	0	1	nan	1	nan	0.0510933	inf	5.94128e-10	inf	1	nan	4.12559e-44	0	5.64423e-55	inf	1	0	0.0317949
APC	chr5_112780895_C_T_p.Arg213Ter	PRIMARY_MSS;PRIMARY_MSI;PRIMARY_POL;METASTASES_MSS	NONE	67	1956	0.033119	57	1464	0.037475	7	353	0.019444	0	16	0	3	116	0.02521	10	492	0.01992	60	1603	0.036079	67	1940	0.033383	64	1840	0.033613	0.10531	1.96341	1	inf	0.797652	1.50546	1	inf	0.715053	0.766761	1	0	0.0613079	1.91557	0.142028	0.529792	1	0	0.795175
APC	chr5_112839514_TAAAAG_T_p.Glu1309AspfsTer4	PRIMARY_MSS;PRIMARY_MSI;PRIMARY_POL;METASTASES_MSS	PRIMARY_MSS	65	1958	0.03213	59	1462	0.03879	1	359	0.002778	0	16	0	5	114	0.042017	6	496	0.011952	64	1599	0.038485	65	1942	0.032387	60	1844	0.031513	7.26764e-05	14.4877	1	inf	0.805183	0.920109	1	inf	0.00425795	0.0635097	1	0	0.00195293	3.33607	5.21908e-05	0.0695944	1	0	0.429533
TP53	chr17_7673776_G_A_p.Arg282Trp	PRIMARY_MSS;PRIMARY_MSI;PRIMARY_POL;METASTASES_MSS	PRIMARY_MSS	64	1959	0.031636	59	1462	0.03879	2	358	0.005556	1	15	0.0625	2	117	0.016807	5	497	0.00996	62	1601	0.037282	63	1944	0.03139	62	1842	0.032563	0.000391415	7.22367	0.472868	0.605335	0.314362	2.36081	0.122617	0.0837989	0.258628	0.326816	0.317151	3.9	0.000620066	4.01135	0.000672003	0.14426	0.40328	2.05714	0.584172
AKAP9	chr7_91973770_GA_G_p.Lys39ArgfsTer17	PRIMARY_MSS;PRIMARY_MSI;PRIMARY_POL	PRIMARY_MSI	62	1961	0.030648	0	1521	0	62	298	0.172222	0	16	0	0	119	0	62	440	0.123506	0	1663	0	62	1945	0.030892	62	1842	0.032563	3.13728e-47	0	1	nan	1	nan	0.0852203	inf	6.46981e-09	inf	1	nan	1.49567e-39	0	3.20337e-49	inf	1	0	0.0482778
NBEA	chr13_35159525_TA_T_p.Asn1121MetfsTer9	PRIMARY_MSS;METASTASES_MSS	PRIMARY_MSI	61	1962	0.030153	2	1519	0.001315	59	301	0.163889	0	16	0	0	119	0	59	443	0.11753	2	1661	0.001203	61	1946	0.030394	61	1843	0.032038	9.00651e-42	0.00671718	1	inf	1	inf	0.087251	inf	2.0583e-08	inf	1	nan	1.45182e-34	0.00988608	1.18452e-43	162.789	1	0	0.047454
BCL9	chr1_147619694_AC_A_p.Pro516LeufsTer5	PRIMARY_MSS;PRIMARY_MSI	PRIMARY_MSI	60	1963	0.029659	14	1507	0.009204	46	314	0.127778	0	16	0	0	119	0	46	456	0.091633	14	1649	0.008419	60	1947	0.029895	60	1844	0.031513	1.06026e-22	0.0634142	1	inf	0.616847	inf	0.236583	inf	1.15572e-06	inf	1	nan	1.36827e-17	0.092092	4.38715e-24	17.2552	1	0	0.0468592
TP53	chr17_7674220_C_T_p.Arg248Gln	PRIMARY_MSS;PRIMARY_MSI;PRIMARY_POL;METASTASES_MSS	PRIMARY_MSS	59	1964	0.029165	53	1468	0.034845	4	356	0.011111	0	16	0	2	117	0.016807	6	496	0.011952	55	1608	0.033073	59	1948	0.029397	57	1847	0.029937	0.0158021	3.21322	1	inf	0.427955	2.11206	1	inf	0.641296	0.657303	1	0	0.0057791	2.98456	0.0235462	0.328498	1	0	0.578154
PIK3CA	chr3_179234297_A_G_p.His1047Arg	PRIMARY_MSS;PRIMARY_MSI;PRIMARY_POL;METASTASES_MSS	PRIMARY_MSI	59	1964	0.029165	29	1492	0.019066	25	335	0.069444	0	16	0	3	116	0.02521	30	472	0.059761	34	1629	0.020445	59	1948	0.029397	56	1848	0.029412	3.68782e-06	0.260456	1	inf	0.501245	0.751564	0.613218	inf	0.111568	2.88557	1	0	1.91488e-05	0.305809	6.77018e-06	3.5755	1	0	1
APC	chr5_112792446_C_T_p.Arg216Ter	PRIMARY_MSS;PRIMARY_MSI;PRIMARY_POL;METASTASES_MSS	NONE	59	1964	0.029165	50	1471	0.032873	4	356	0.011111	0	16	0	5	114	0.042017	9	493	0.017928	55	1608	0.033073	59	1948	0.029397	54	1850	0.028361	0.0223614	3.02515	1	inf	0.592501	0.774983	1	inf	0.0461028	0.25618	1	0	0.09295	1.86192	0.0235462	0.328498	1	0	0.391452
BCL9	chr1_147619694_A_AC_p.Pro517SerfsTer7	PRIMARY_MSS;PRIMARY_MSI	PRIMARY_MSI	58	1965	0.02867	3	1518	0.001972	53	307	0.147222	0	16	0	1	118	0.008403	55	447	0.109562	5	1658	0.003007	58	1949	0.028899	57	1847	0.029937	5.25926e-36	0.0114475	1	inf	0.260366	0.233202	0.142546	inf	2.62472e-06	20.3713	1	0	7.19518e-31	0.0160618	1.30401e-35	57.2469	1	0	0.255295
KRAS	chr12_25225628_C_T_p.Ala146Thr	PRIMARY_MSS;PRIMARY_MSI;PRIMARY_POL;METASTASES_MSS	NONE	57	1966	0.028176	44	1477	0.028928	8	352	0.022222	2	14	0.125	2	117	0.016807	13	489	0.025896	49	1614	0.029465	55	1952	0.027404	55	1849	0.028887	0.593208	1.31077	0.0805971	0.208531	0.769852	1.74272	0.0626329	0.159091	1	1.32955	0.0688424	8.35714	0.876411	1.12057	0.597634	0.748609	0.0727104	5.07013	0.771706
CSMD3	chr8_112228799_CA_C_p.Phe3640LeufsTer61	METASTASES_MSS	PRIMARY_MSI	56	1967	0.027682	0	1521	0	55	305	0.152778	0	16	0	0	119	0	56	446	0.111554	1	1662	0.000601	56	1951	0.027902	56	1848	0.029412	9.16382e-42	0	1	nan	1	nan	0.1433	inf	6.64022e-08	inf	1	nan	1.12981e-35	0	7.50995e-42	299.705	1	0	0.0748018
ASXL1	chr20_32434638_A_AG_p.Gly646TrpfsTer12	PRIMARY_MSS	PRIMARY_MSI	56	1967	0.027682	6	1515	0.003945	49	311	0.136111	0	16	0	0	119	0	50	452	0.099602	7	1656	0.004209	56	1951	0.027902	56	1848	0.029412	3.87338e-30	0.0251364	1	inf	1	inf	0.243408	inf	6.55385e-07	inf	1	nan	5.64932e-25	0.035802	7.71342e-31	37.2733	1	0	0.0748018
TP53	chr17_7674894_G_A_p.Arg213Ter	PRIMARY_MSS;PRIMARY_MSI;PRIMARY_POL;METASTASES_MSS	PRIMARY_POL	53	1970	0.026199	41	1480	0.026956	3	357	0.008333	6	10	0.375	2	117	0.016807	12	490	0.023904	50	1613	0.030066	47	1960	0.023418	51	1853	0.026786	0.032709	3.29662	3.75906e-06	0.0461712	0.765361	1.62061	1.66274e-07	0.0140056	0.602	0.491597	2.60047e-05	35.1	0.871992	1.13119	0.016786	0.271092	1.59004e-06	25.0213	0.766962
TP53	chr17_7673803_G_A_p.Arg273Cys	PRIMARY_MSS;PRIMARY_MSI;PRIMARY_POL;METASTASES_MSS	NONE	52	1971	0.025704	34	1487	0.022354	16	344	0.044444	0	16	0	2	117	0.016807	18	484	0.035857	36	1627	0.021648	52	1955	0.025909	50	1854	0.026261	0.0272813	0.491594	1	inf	1	1.33759	1	inf	0.264767	2.72093	1	0	0.104534	0.61481	0.0252651	2.10207	1	0	0.766405
PCBP1	chr2_70088042_T_A_p.Leu100Gln	PRIMARY_MSS;METASTASES_MSS	PRIMARY_MSS	51	1972	0.02521	50	1471	0.032873	0	360	0	0	16	0	1	118	0.008403	1	501	0.001992	51	1612	0.030667	51	1956	0.025411	50	1854	0.026261	3.13707e-05	inf	1	inf	0.174397	4.01088	1	nan	0.248434	0	1	0	1.02549e-05	17.0292	5.73055e-05	0	1	0	0.363666
TP53	chr17_7673802_C_T_p.Arg273His	PRIMARY_MSS;PRIMARY_MSI;PRIMARY_POL;METASTASES_MSS	NONE	50	1973	0.024716	43	1478	0.028271	5	355	0.013889	0	16	0	1	118	0.008403	7	495	0.013944	45	1618	0.02706	50	1957	0.024913	49	1855	0.025735	0.138369	2.06563	1	inf	0.368015	3.43302	1	inf	1	1.66197	1	0	0.0955934	2.05732	0.188738	0.506416	1	0	0.362574
PIK3CA	chr3_179218294_G_A_p.Glu542Lys	PRIMARY_MSS;PRIMARY_MSI;PRIMARY_POL;METASTASES_MSS	NONE	50	1973	0.024716	39	1482	0.025641	6	354	0.016667	0	16	0	4	115	0.033613	11	491	0.021912	44	1619	0.026458	50	1957	0.024913	46	1858	0.02416	0.44185	1.55263	1	inf	0.548038	0.756579	1	inf	0.274312	0.487288	1	0	0.741541	1.17464	0.350527	0.623652	1	0	0.534137
APC	chr5_112792494_C_T_p.Arg232Ter	PRIMARY_MSS;PRIMARY_MSI;PRIMARY_POL;METASTASES_MSS	NONE	49	1974	0.024221	39	1482	0.025641	5	355	0.013889	0	16	0	5	114	0.042017	10	492	0.01992	44	1619	0.026458	49	1958	0.024415	44	1860	0.023109	0.244008	1.86842	1	inf	0.245013	0.6	1	inf	0.129889	0.321127	1	0	0.615272	1.29474	0.187974	0.518246	1	0	0.20685
BCL9L	chr11_118899942_TG_T_p.Pro1127HisfsTer21	PRIMARY_MSS;METASTASES_MSS	PRIMARY_MSI	48	1975	0.023727	0	1521	0	47	313	0.130556	0	16	0	0	119	0	48	454	0.095618	1	1662	0.000601	48	1959	0.023916	48	1856	0.02521	1.37228e-35	0	1	nan	1	nan	0.238382	inf	1.11955e-06	inf	1	nan	1.52007e-30	0	1.74643e-35	249.565	1	0	0.111626
KRAS	chr12_25245351_C_A_p.Gly12Cys	PRIMARY_MSS;PRIMARY_MSI;PRIMARY_POL;METASTASES_MSS	NONE	47	1976	0.023233	42	1479	0.027613	2	358	0.005556	0	16	0	3	116	0.02521	5	497	0.00996	45	1618	0.02706	47	1960	0.023418	44	1860	0.023109	0.010316	5.08316	1	inf	1	1.09804	1	inf	0.100766	0.216015	1	0	0.0249089	2.82272	0.0108579	0.200869	1	0	0.754115
ZFP36L2	chr2_43225483_GC_G_p.Gly107AlafsTer80	#N/A	PRIMARY_MSI	46	1977	0.022739	0	1521	0	46	314	0.127778	0	16	0	0	119	0	46	456	0.091633	0	1663	0	46	1961	0.02292	46	1858	0.02416	8.01951e-35	0	1	nan	1	nan	0.236583	inf	1.15572e-06	inf	1	nan	2.86207e-29	0	2.71133e-36	inf	1	0	0.109084
TP53	chr17_7674221_G_A_p.Arg248Trp	PRIMARY_MSS;PRIMARY_MSI;PRIMARY_POL;METASTASES_MSS	NONE	45	1978	0.022244	36	1485	0.023669	3	357	0.008333	0	16	0	6	113	0.05042	9	493	0.017928	42	1621	0.025256	45	1962	0.022422	39	1865	0.020483	0.0663151	2.88485	1	inf	0.118974	0.456566	1	inf	0.00904286	0.158263	1	0	0.60029	1.32795	0.0484311	0.32433	1	0	0.045183
TGFBR2	chr3_30650379_GAA_G_p.Lys153AlafsTer3	PRIMARY_MSS;PRIMARY_MSI	PRIMARY_MSI	45	1978	0.022244	0	1521	0	44	316	0.122222	0	16	0	0	119	0	45	457	0.089641	1	1662	0.000601	45	1962	0.022422	45	1859	0.023634	2.71727e-33	0	1	nan	1	nan	0.2345	inf	3.56144e-06	inf	1	nan	1.23877e-28	0	4.04898e-33	231.418	1	0	0.108528
PPP2R3B	chrX_341316_GT_G_p.Thr389HisfsTer70	PRIMARY_MSI	PRIMARY_MSI	45	1978	0.022244	0	1521	0	44	316	0.122222	0	16	0	0	119	0	45	457	0.089641	1	1662	0.000601	45	1962	0.022422	45	1859	0.023634	2.71727e-33	0	1	nan	1	nan	0.2345	inf	3.56144e-06	inf	1	nan	1.23877e-28	0	4.04898e-33	231.418	1	0	0.108528
KRAS	chr12_25245351_C_T_p.Gly12Ser	PRIMARY_MSS;PRIMARY_MSI;PRIMARY_POL;METASTASES_MSS	PRIMARY_MSS	45	1978	0.022244	42	1479	0.027613	0	360	0	0	16	0	3	116	0.02521	3	499	0.005976	45	1618	0.02706	45	1962	0.022422	42	1862	0.022059	0.000204473	inf	1	inf	1	1.09804	1	nan	0.015043	0	1	0	0.00259644	4.72346	0.000228738	0	1	0	0.745601
TCF7L2	chr10_113165557_G_GA_p.Cys469ValfsTer8	PRIMARY_MSS;PRIMARY_POL;METASTASES_MSS	NONE	44	1979	0.02175	36	1485	0.023669	3	357	0.008333	0	16	0	4	115	0.033613	8	494	0.015936	41	1622	0.024654	44	1963	0.021923	40	1864	0.021008	0.0663151	2.88485	1	inf	0.528751	0.69697	1	inf	0.0676763	0.241597	1	0	0.378666	1.49697	0.0698073	0.332445	1	0	0.324844
ROBO2	chr3_77607886_TC_T_p.Pro1094GlnfsTer95	PRIMARY_POL	PRIMARY_MSI	44	1979	0.02175	0	1521	0	44	316	0.122222	0	16	0	0	119	0	44	458	0.087649	0	1663	0	44	1963	0.021923	44	1860	0.023109	2.71727e-33	0	1	nan	1	nan	0.2345	inf	3.56144e-06	inf	1	nan	5.35267e-28	0	1.06625e-34	inf	1	0	0.108463
FBXW7	chr4_152328233_G_A_p.Arg465Cys	PRIMARY_MSS;PRIMARY_MSI;METASTASES_MSS	PRIMARY_MSI	44	1979	0.02175	21	1500	0.013807	23	337	0.063889	0	16	0	0	119	0	23	479	0.045817	21	1642	0.012628	44	1963	0.021923	44	1860	0.023109	6.18395e-07	0.20513	1	inf	0.394968	inf	0.611827	inf	0.0020411	inf	1	nan	0.000117525	0.291565	1.56861e-07	5.33644	1	0	0.108463
B2M	chr15_44711582_ACT_A_p.Leu15PhefsTer41	PRIMARY_MSS;PRIMARY_MSI;PRIMARY_POL	PRIMARY_MSI	44	1979	0.02175	2	1519	0.001315	42	318	0.116667	0	16	0	0	119	0	42	460	0.083665	2	1661	0.001203	44	1963	0.021923	44	1860	0.023109	5.95299e-29	0.00996896	1	inf	1	inf	0.234551	inf	5.9598e-06	inf	1	nan	5.6231e-24	0.0144205	2.79029e-30	109.689	1	0	0.108463
ARID1A	chr1_26779439_TG_T_p.Asp1850ThrfsTer33	PRIMARY_MSS;PRIMARY_MSI;METASTASES_MSS	PRIMARY_MSI	44	1979	0.02175	0	1521	0	43	317	0.119444	0	16	0	0	119	0	44	458	0.087649	1	1662	0.000601	44	1963	0.021923	44	1860	0.023109	1.5755e-32	0	1	nan	1	nan	0.23425	inf	3.37186e-06	inf	1	nan	5.35267e-28	0	2.47184e-32	225.445	1	0	0.108463
HLA-B	chr6_31355585_TG_T_p.Pro209GlnfsTer5	PRIMARY_MSI	PRIMARY_MSI	43	1980	0.021256	0	1521	0	43	317	0.119444	0	16	0	0	119	0	43	459	0.085657	0	1663	0	43	1964	0.021425	43	1861	0.022584	1.5755e-32	0	1	nan	1	nan	0.23425	inf	3.37186e-06	inf	1	nan	2.309e-27	0	6.65983e-34	inf	1	0	0.176129
FSIP2	chr2_185795166_CA_C_p.Thr2680HisfsTer3	PRIMARY_MSS;PRIMARY_POL	PRIMARY_MSI	42	1981	0.020761	0	1521	0	42	318	0.116667	0	16	0	0	119	0	42	460	0.083665	0	1663	0	42	1965	0.020927	42	1862	0.022059	9.11115e-32	0	1	nan	1	nan	0.234551	inf	5.9598e-06	inf	1	nan	9.94374e-27	0	4.14878e-33	inf	1	0	0.172895
TP53	chr17_7674230_C_T_p.Gly245Ser	PRIMARY_MSS;PRIMARY_MSI;PRIMARY_POL;METASTASES_MSS	NONE	41	1982	0.020267	34	1487	0.022354	3	357	0.008333	0	16	0	4	115	0.033613	7	495	0.013944	38	1625	0.02285	41	1966	0.020429	37	1867	0.019433	0.0930437	2.72091	1	inf	0.350754	0.657364	1	inf	0.0676763	0.241597	1	0	0.278701	1.61687	0.0965112	0.359354	1	0	0.299603
[truncated: 1 more columns]

## Sheet: ST7. Selected ID hotspots MSI
Supplementary Table 7. Indel hotspots at oligonucleotide repeats selected for the detailed analysis of evidence to support driver status
Gene	Chr	Position B38)	Ref.	Mut.	Mut	No. primary MSI cancers mutated	Possible bi-allelic?*	Other indel mutations in 1o MSI CRCs?	Nonsense or splice mutations in 1o MSI CRCs?	Truncating mutations in 1o MSS CRCs?	Expression relative to other diploid CRCs in TCGA	Interpretation re. driver status
UBR5	chr8	102277120	CT	C	p.Glu2121LysfsTer28	195	23	27	12	1		Lower confidence	x							PRIMARY_MSI
TGFBR2	chr3	30650379	GA	G	p.Lys153SerfsTer35	167	69	0	0	7		Established driver, almost no pathogenic changes other than at hotspot	x							PRIMARY_MSI
BMPR2	chr2	202555406	GA	G	p.Asn583ThrfsTer44	157	57	43	28	0		Established driver	x							PRIMARY_MSI
BAX	chr19	48955713	TG	T	p.Glu41ArgfsTer19	134	13	3	0	1	Only a single case reported	Established driver	x							PRIMARY_MSI
EIF2B3	chr1	44941509	CT	C	p.Ala151GlnfsTer57	115	7	21	0	1		Lower confidence	x							PRIMARY_MSI
RGS12	chr4	3428671	GA	G	p.Lys1178AsnfsTer32	105	54	25	4	5 (inc. one with LOH)	None significantly changed	Two hotspots, moderate/high confidence	x							PRIMARY_MSI
	chr4	3430703	AC	A	p.Gln1292ArgfsTer49	89							x							PRIMARY_MSI
PRDM2	chr1	13782253	CA	C	p.Val1490PhefsTer74	105	15	30	4	1		Lower confidence	x							PRIMARY_MSI
PPP2R3B	chrX	341316	GT	G	p.Thr389HisfsTer70	44	N/A	1	4	0		Lower confidence	x							PRIMARY_MSI
*two different loss-of-function mutations or high variant allele frequency suggestive of homozygosity

## Sheet: ST8. Driver totals by subtype
Supplementary Table 8. Distribution of per tumour driver mutation counts by CRC subtype
Pathogenic mutations from 185 candidate driver genes were included in the per tumour counts.
Subtype	Median	Lower Quartile	Upper Quartile
Primary MSS	4	3	5
Metastases MSS	4	3	4
Primary MSI	23	19	26
Primary POL	30	27	32.5

## Sheet: ST9. Validn previous drivers
Supplementary Table 9. Driver genes reported in other studies of CRC and validation status in the IntOGen analyses of the four main CRC sub-types in this study
Previously reported driver	Driver in this study
AAAS	No
AARS	No
ABCA10	No
ABCA12	No
ABCA6	No
ABCB1	No
ABCB4	No
ABCB6	No
ABCF2	No
ACADVL	No
ACOX2	No
ACOXL	No
ACSM4	No
ACTG2	No
ACTL7A	No
ACVR1B	Yes
ACVR2A	Yes
ADAM21	No
ADAM28	No
ADAM30	No
ADAMTS3	No
ADCK3	No
ADCY10	No
ADD2	No
ADGRG4	No
ADNP2	No
ADSSL1	No
AFM	No
AGBL2	No
AGT	No
AHI1	No
AHNAK2	No
AIM1L	No
AKAP12	No
AKAP7	No
AKAP9	Yes
ALDH2	No
ALDH3A1	No
ALG10	No
ALG11	No
ALG8	No
ALPK2	No
ALX4	No
AMER1	Yes
AMPD2	No
ANK3	No
ANKMY1	No
ANKMY2	No
ANKRD26	No
ANKRD33	No
ANKRD46	No
AOC1	No
AP1S1	No
AP2A2	No
AP3B1	No
APC	Yes
APITD1-CORT	No
APOBEC1	No
APOL2	No
AQP8	No
ARAF	No
ARFGEF1	No
ARHGAP5	No
ARHGEF17	No
ARHGEF40	No
ARID1A	Yes
ARID2	Yes
ARPC1B	No
ARSJ	No
ASB17	No
ASB18	No
ASPM	No
ASTE1	No
ASXL1	Yes
ASXL2	Yes
ATAD5	No
ATF5	No
ATM	Yes
ATN1	No
ATOH1	No
ATP5B	No
ATP5SL	No
ATP6V1B1	No
ATP8B4	No
ATXN10	No
ATXN2L	No
AXIN1	Yes
AXIN2	Yes
B2M	Yes
BAGE3	No
BAIAP2L1	No
BCL9L	Yes
BCOR	Yes
BCORL1	No
BHMT2	No
BMPR2	Yes
BRAF	Yes
BRCA2	No
BRD8	No
BRE	No
BRWD1	No
C10orf90	No
C11orf57	No
C12orf40	No
C12orf45	No
C17orf58	No
C17orf64	No
C18orf8	No
C1GALT1C1L	No
C1orf168	No
C1orf35	No
C1R	No
C1S	No
C21orf59	No
C4orf22	No
C6orf136	No
C7orf31	No
C7orf50	No
C9orf131	No
C9orf84	No
CA14	No
CABS1	No
CABYR	No
CACNA2D3	No
CAPN2	No
CAPN6	No
CAPN9	No
CAPRIN2	No
CARD11	No
CASC5	No
CASD1	No
CASP4	No
CASP8	Yes
CASR	No
CBLN3	No
CCDC102B	No
CCDC110	No
CCDC153	No
CCDC27	No
CCDC28A	No
CCDC38	No
CCDC66	No
CCDC83	No
CCDC87	No
CCT7	No
CCT8L2	No
CD19	No
CD2BP2	No
CD58	Yes
CD93	No
CDC45	No
CDH10	No
CDH16	No
CDK12	Yes
CELSR1	No
CENPC	No
CENPH	No
CEP162	No
CEP76	No
CERK	No
CFAP45	No
CFAP46	No
CFAP65	No
CHD1	No
CHD4	Yes
CHD9	No
CHEK2	No
CHPT1	No
CHRM3	No
CHRNB3	No
CHST2	No
CKLF	No
CLASRP	No
CLCA4	No
CLCN2	No
CLCN4	No
CLGN	No
CLTCL1	No
CNBD1	No
CNIH1	No
CNKSR1	No
CNTN4	No
CNTN6	No
CNTRL	No
COL12A1	No
COL24A1	No
COL27A1	No
COL28A1	No
COL7A1	No
COLGALT1	No
COPS7A	No
CORT	No
CPAMD8	No
CPB2	No
CPEB2	No
CR2	No
CRAT	No
CREB3	No
CRTC1	No
CRYBA1	No
CRYBB1	No
CSN3	No
CSNK1A1L	No
CST7	No
CTCF	No
CTNNA1	No
CTNNB1	Yes
CUL5	No
CYB5R4	No
CYC1	No
CYLC1	No
CYP11B2	No
CYP2R1	No
DACT1	No
DAO	No
DAPK1	No
DAZAP1	No
DBF4	No
DCDC1	No
DCSTAMP	No
DDC	No
DDIT3	No
DDX17	No
DDX27	No
DDX39A	No
DDX50	No
DEFB108B	No
DEFB113	No
DEFB136	No
DGKA	No
DHX15	No
DHX16	No
DHX29	No
DHX36	No
DHX40	No
DIAPH1	No
DISP3	No
DLEC1	No
DMXL2	No
DNAH11	No
DNAH12	No
DNAH17	No
DNAH3	No
DNAH5	No
DNAH7	No
DNAH8	No
DNAJC7	No
DOCK3	No
DOPEY2	No
DPM1	No
DQX1	No
DRD3	No
DSEL	No
DTNBP1	No
DUSP16	Yes
DUSP27	No
DYNC1H1	No
DYRK4	No
DYSF	No
EAF2	No
EBF3	No
ECEL1	No
EDAR	No
EDRF1	No
EI24	No
EIF4G3	No
EIF5B	No
ELF3	Yes
ELMSAN1	No
EMILIN1	No
ENHO	No
ENTPD2	No
EPB41L5	No
EPHA2	No
EPPK1	No
EPS8L3	No
EQTN	No
ERICH6	No
ESD	No
ESF1	No
ESRP1	No
ETNPPL	No
EVI5	No
EXOSC10	No
EZH1	No
F8	No
FAHD2A	No
FAHD2B	No
FAM160A2	No
FAM166A	No
FAM171B	No
FAM179A	No
FAM183A	No
FAM193A	No
FAM214A	No
FAM227B	No
FAM83F	No
FAM92B	No
FANCE	No
FANCM	No
FAR2	No
FASTKD3	No
FAT1	No
FAT4	Yes
FBN3	No
FBXO15	No
FBXO16	No
FBXO21	No
FBXW7	Yes
FCGBP	No
FCN2	No
FEZF1	No
FGD3	No
FGFBP1	No
FHOD3	No
FLNB	No
FLYWCH1	No
FMN2	No
FN1	No
FRMD4A	No
FRMPD1	No
FSHR	No
GALNT11	No
GAPDH	No
GARNL3	No
GAS2	No
GCAT	No
GCN1	No
GDF5	No
GGNBP2	No
GJD2	No
GLA	No
GLB1	No
GLI1	No
GNAS	Yes
GORASP1	No
GPATCH3	No
GPR142	No
GPR179	No
GPR50	No
GPS2	No
GRHPR	No
GRIK2	No
GSG2	No
GSPT2	No
GTPBP8	No
GUCY2C	No
GYLTL1B	No
GZMK	No
H2AFY	No
HARS	No
HCFC1R1	No
HCST	No
HDAC4	No
HDLBP	No
HEATR2	No
HEATR3	No
HEPACAM2	No
HEXDC	No
HINFP	No
HIST1H2AA	No
HIST1H2AG	No
HIST1H2AH	No
HIST1H2AM	No
HIST1H2BA	No
HIST1H2BE	No
HIST1H2BF	No
HIST1H2BH	No
HIST1H2BI	No
HIST1H3B	No
HIST1H3C	No
HIST1H3H	No
HIST1H3J	No
HIST1H4E	No
HIST1H4H	No
HIST2H3D	No
HLA-A	Yes
HLA-B	Yes
HLA-C	Yes
HMX2	No
HMX3	No
HNF1A	No
HNRNPA2B1	No
HNRNPAB	No
HNRNPL	No
HOXA1	No
HPS6	No
HSP90AB1	No
HSPA1L	No
HSPB2	No
HTR3C	No
IFFO1	No
IGSF1	No
IGSF9	No
IL17RB	No
IL18RAP	No
IL2RG	No
IL7R	Yes
ILK	No
ING1	No
INPPL1	No
INSM2	No
INTS8	No
INTU	No
INVS	No
IPO11	No
IRAK1	No
IRF6	No
ITGA2	No
ITGAV	No
ITIH1	No
ITSN1	No
JARID2	No
JSRP1	No
JUN	Yes
JUNB	No
KANSL1	No
KANSL1L	No
KCNA4	No
KCNK17	No
KCTD13	No
KCTD20	No
KDM2B	No
KDM4D	No
KIAA1024	No
KIAA1804	No
KIF20B	No
KIF21A	No
KIF22	No
KIF2B	No
KIF9	No
KIRREL2	No
KLF3	No
KLF5	Yes
KLHL41	No
KLHL42	No
KMT2B	Yes
KMT2D	No
KNOP1	No
KNTC1	No
KRAS	Yes
KRT17	No
KRT222	No
KRTAP10-1	No
KRTAP10-10	No
KRTAP10-11	No
KRTAP15-1	No
KRTAP22-1	No
KRTAP4-5	No
KRTCAP2	No
KTN1	No
LAMA2	No
LAMC3	No
LARP4B	No
LCA5L	No
LCT	No
LECT1	No
LGALS12	No
LIM2	No
LIMK1	No
LINGO4	No
LINS1	No
LOC391322	No
LOC81691	No
LRP1B	No
LRP2	No
LRRK2	No
LRRN3	No
LTBP2	No
LYAR	No
LZTS2	No
MAMDC4	No
MAN2B1	No
MAP2K1	Yes
MAP2K7	Yes
MAP3K12	No
MAP3K4	No
MAP7D1	No
MARK2	No
MASTL	No
MBD1	No
MBD6	No
MCEE	No
MCTP1	No
MDN1	No
MECOM	No
MFN1	No
MGA	Yes
MGAT3	No
MIA	No
MICAL1	No
MICU2	No
MKL1	No
MLH1	Yes
MLH3	No
MLL4	No
MMP12	No
MMP7	No
MORC1	No
MOV10	No
MOV10L1	No
MPHOSPH10	No
MRI1	No
MRPS5	No
MSH3	No
MST4	No
MT3	No
MTG1	No
MTIF2	No
MUC17	No
MUC2	No
MVK	No
MXRA8	No
MYB	No
MYBL2	No
MYEOV	No
MYEOV2	No
MYH14	No
MYO1A	No
MYO3B	No
MYOCD	No
MYOF	No
MZT2B	No
NAT10	No
NBN	No
NCAPD3	No
NDUFA10	No
NDUFA12	No
NDUFAF1	No
NDUFAF5	No
NDUFAF6	No
NDUFS4	No
NEFH	No
NEFM	No
NEIL3	No
NEK2	No
NELFE	No
NES	No
NFASC	No
NFE2	No
NGRN	No
NIPBL	No
NKTR	No
NLRC4	No
NLRC5	Yes
NLRP11	No
NLRP9	No
NNT	No
NOD2	No
NOL6	No
NOP58	No
NOS3	No
NOSTRIN	No
NOVA1	No
NPAT	No
NPC1	No
NPC1L1	No
NR1H3	No
NR2C2AP	No
NRAP	No
NRAS	Yes
NRDC	No
NRM	No
NTAN1	No
NUB1	No
NUDCD1	No
NUDT2	No
OBSCN	No
OCA2	No
OCRL	No
ODAM	No
OLAH	No
OMA1	No
OPTN	No
OR10A4	No
OR10H2	No
OR10H5	No
OR10Z1	No
OR13C9	No
OR1K1	No
OR2AG2	No
OR2J2	No
OR2L5	No
OR2W5	No
OR2Y1	No
OR4K17	No
OR4K5	No
OR4M2	No
OR4P4	No
OR51E1	No
OR51E2	No
OR51S1	No
OR52A5	No
OR52E8	No
OR52I2	No
OR5AS1	No
OR5L2	No
OR5R1	No
OR6C75	No
OR6K6	No
OR6P1	No
OR7C1	No
OR8H2	No
OR8H3	No
OR9A2	No
ORC2	No
ORC3	No
OSBPL1A	No
OSBPL2	No
OSBPL3	No
OSMR	No
OTOS	No
OTX2	No
OVGP1	No
OXSM	No
PA2G4	No
PABPC1L	No
PACSIN1	No
PALB2	No
PAM	No
PAN3	Yes
PATJ	No
PAX2	No
PAX6	No
PCBP1	Yes
PCDH10	No
PCDH19	No
PCDHB1	No
PCDHB2	No
PCED1B	No
PCYT1A	No
PDCD2L	No
PDZD2	No
PEAR1	No
PELP1	No
PGBD4	No
PHACTR1	No
PHF2	No
PHF20L1	No
PHF23	No
PHF7	No
PHGR1	No
PHTF1	No
PIAS1	No
PIGB	No
PIGO	No
PIGT	No
PIK3CA	Yes
PIK3R1	Yes
PKD1L1	No
PKDREJ	No
PKLR	No
PKN3	No
PKP3	No
PLAGL2	No
PLBD1	No
PLCG2	No
PLCZ1	No
PLEKHA6	No
PLK1	Yes
PLVAP	No
PLXNA1	No
PNLDC1	No
PNMT	No
PNPLA7	No
POLD1	No
POLE2	No
POLM	No
POLQ	No
POLR3B	No
PON2	No
PPARG	No
PPIG	No
PPM1D	No
PPP1R26	No
PPP1R35	No
PPP2R3B	Yes
PPP2R5D	No
PRC1	No
PRDM2	Yes
PRKCQ	No
PRKDC	No
PRR14	No
PRR4	No
PRRC2A	No
PRRT2	No
PSKH2	No
PTCH1	No
PTCHD3	No
PTEN	Yes
PTH2	No
PTPN23	No
PTPRK	No
PUS7	No
PXDN	No
QKI	No
QPCT	No
RABGAP1	No
RAD17	No
RAD51AP1	No
RAD51AP2	No
RAD54L2	No
RAE1	No
RAI1	No
RANBP2	No
RANBP9	No
RB1	Yes
RBM10	Yes
RBM12	No
RBM28	No
RBM44	No
RBMX	No
REC8	No
RFX5	No
RGL3	No
RGMB	No
RGS3	No
RIMS2	No
RIN2	No
RING1	No
RINT1	No
RIPK2	No
RLF	No
RLN2	No
RMDN2	No
RNF111	No
RNF128	No
RNF181	No
RNF43	Yes
RNF6	No
RNGTT	No
RP1	No
RPL22	No
RPRD1A	No
RPS27	No
RPS27L	No
RRS1	No
RTCB	No
RTTN	No
RUFY1	No
RUSC2	No
RWDD4	No
SACS	No
SAFB2	No
SALL4	No
SAMM50	No
SCAF1	No
SCAF11	No
SCAF4	No
SENP8	No
SEPT12	No
SERPINA11	No
SERPINB13	No
SERPINE3	No
SERPING1	No
SERPINI1	No
SESN2	No
SETD1A	No
SETDB1	No
SGOL2	No
SHPRH	No
SIN3A	Yes
SIRT7	No
SLC10A6	No
SLC12A7	No
SLC16A1	No
SLC22A16	No
SLC22A20	No
SLC22A4	No
SLC25A31	No
SLC25A36	No
SLC26A8	No
SLC27A3	No
SLC34A1	No
SLC35G2	No
SLC3A2	No
SLC44A3	No
SLC44A4	No
SLC46A3	No
SLC4A11	No
SLC9C1	No
SLCO1B3	No
SLITRK5	No
SLPI	No
SLTM	No
SMAD2	Yes
SMAD3	Yes
SMAD4	Yes
SMCP	No
SMPD4	No
SMTN	No
SNAPC1	No
SOAT1	No
SOX7	No
SOX9	Yes
SPANXC	No
SPANXD	No
SPDYC	No
SPECC1	No
SPEM1	No
SPEN	No
SPPL2B	No
SPRR1A	No
SRCAP	No
SRRT	No
SSH1	No
STAB1	No
STAMBPL1	No
STRADA	No
STXBP2	No
SUCLG1	No
SULF1	No
SULT6B1	No
SUPT16H	No
SYCP1	No
SYCP2	No
SYNCRIP	No
SYNE1	No
SYNE2	No
SYNGR2	No
SYNJ2	No
TACC2	No
TAF15	Yes
TAF1B	No
TAF1C	No
TAF7L	No
TAP2	Yes
TAS2R38	No
TAS2R41	No
TAS2R42	No
TBPL2	No
TCEB3	No
TCERG1	No
TCF20	No
TCF7	No
TCF7L2	Yes
TCHP	No
TDRD1	No
TDRD5	No
TEK	No
TEKT1	No
TEP1	No
TEX11	No
TEX14	No
TEX15	No
TGIF1	Yes
TGM6	No
THAP9	No
TICAM1	No
TIE1	No
TIGD2	No
TIMM17A	No
TM6SF1	No
TM9SF3	No
TMBIM4	No
TMC2	No
TMC8	No
TMEM132D	No
TMEM201	No
TMEM252	No
TMEM255B	No
TMEM79	No
TMEM89	No
TMEM94	No
TNFAIP6	No
TNFRSF4	No
TNFRSF9	No
TNMD	No
TNP2	No
TNS1	No
TOP2A	No
TOP2B	Yes
TP53	Yes
TP53BP1	No
TP53TG5	No
TPTE2	No
TRAM1L1	No
TRIM29	No
TRIM48	No
TRIM51	No
TRIO	No
TRIP10	No
TRIP11	No
TRPV2	No
TSPAN10	No
TSSK2	No
TTF1	No
TTI1	No
TTK	No
TTN	No
TUBGCP5	No
UBA3	No
UBQLN2	No
UBR1	No
UBR2	No
UBR5	Yes
UBXN11	No
UCP2	No
UGT1A4	No
UGT1A8	No
ULK1	No
UNC13C	No
UNC79	No
UPF3A	No
UROC1	No
USHBP1	No
USP26	No
USP28	No
USP5	No
UTRN	No
VPS13A	No
VPS13B	No
VPS16	No
VPS33A	No
VPS35	No
VPS41	No
VWA8	No
WASF3	No
WBSCR27	No
WDR25	No
WDR47	No
WDR55	No
WDR59	No
WDR72	No
WDR86	No
WEE2	No
WNK4	No
WNT1	No
WNT16	No
WRAP53	No
XYLT2	No
YIF1A	No
YIPF3	No
YLPM1	No
YWHAE	No
ZBBX	No
ZBED9	No
ZBTB20	No
ZBTB5	No
ZC3H13	Yes
ZC3H18	No
ZDHHC4	No
ZDHHC7	No
ZDHHC8	No
ZFP36L2	Yes
ZFP37	No
ZMYM6	No
ZNF180	No
ZNF184	No
ZNF223	No
ZNF235	No
ZNF30	No
ZNF44	No
ZNF462	No
ZNF483	No
ZNF486	No
ZNF540	No
ZNF609	No
ZNF616	No
ZNF638	No
ZNF683	No
ZNF735	No
ZNF79	No
ZNF790	No
ZNF791	No
ZNF800	No
ZNF804B	No
ZNF862	No
ZNF878	No
ZNFX1	No
ZNHIT2	No
ZNRF3	Yes
ZUFSP	No

[truncated: 29 more sheets: ST10. SV freqs & hotspots, ST11. Kinase gene fusions, ST12. Complex SVs and CNA, ST13. ecDNA by subtype, ST14. CNsigs and MSI-MSS, ST15. Arm-level CNAs-completeXq, ST16. Focal CNAs, ST17. Focal CNA other data sets, ST18. Second hits, ST19. Reactome_drivers, ST20. Approved therapies, ST21. Response predictors, ST22. New driver druggability, ST23. Cluster features, ST24. Driver clonality, ST25. Oncodrive FML NCDs, ST26. APC + SMAD4 splice, ST27. Mito mutations, ST28. Microbiome taxa, ST29. Microbiome genera …]
